# Supplementary material for: Characterization of medical device constituents and development of duration-based non-cancer threshold of toxicological concern values
Source: Front Toxicol. 2025 Jun 4;7:1600127. doi: 10.3389/ftox.2025.1600127 (PMC12175843; doi:10.3389/ftox.2025.1600127)
Supplement: Supplementary file 3 [file Supplementaryfile4.xlsx]

## Sheet: Sheet1
CAS No.	Compound Name	SMILES code	Toxtree Revised Cramer Class	Toxtree Benigni / Bossa genotoxic carcinogenicity	Toxtree Benigni / Bossa nongenotoxic carcinogenicity	Vega Mutagenicity CAESAR prediction	Vega CAESAR mutagenicity ADI	ECHA Genotoxicity Data	Species	Study type	Short term (similar to 14-28Day) NOAEL mg/kg/day	Species	Study type	Subchronic term (similar to 90Day) NOAEL mg/kg/day	Species	Study type	Chronic term (similar to 180 Day) NOAEL mg/kg/day	Species	Study type	2 Year NOAEL mg/kg/day	Lowest value combined 180d & 2y
100-21-0	Terephthalic acid	C1=CC(=CC=C1C(=O)O)C(=O)O	I	NO	NO	NON-Mutagenic (EXPERIMENTAL value)	1	NEG				Rat	Repro/Systemic	125				Rat	Systemic	500	500
1002-67-1	Diethylene glycol methyl ethyl ether	CCOCCOCCOC	III	NO	NO	NON-Mutagenic (GOOD reliability)	0.954	NEG	Rat	Developmental	110	Rat	Systemic	110
100-37-8	N,N-Diethylethanolamine	CCN(CC)CCO	I	NO	NO	NON-Mutagenic (EXPERIMENTAL value)	1	NEG	Rabbit	Developmental	50				Dog	Systemic	20	Rat	Systemic	50	20
100-41-4	Ethylbenzene	CCC1=CC=CC=C1	I	NO	NO	NON-Mutagenic (EXPERIMENTAL value)	1	NEG	Rat	Systemic	75	Rat	Systemic	75	Rat	Systemic	136				136
100-42-5	Styrene	C=CC1=CC=CC=C1	I	NO	NO	NON-Mutagenic (GOOD reliability)	0.957	NEG	Mouse	Systemic	10	Rat	Repro	100				Rat	Systemic	7.7	7.7
100-51-6	Benzyl alcohol	C1=CC=C(C=C1)CO	I	NO	NO	NON-Mutagenic (EXPERIMENTAL value)	1	NEG	Mouse	Systemic	250	Mouse	Systemic	200				Mouse	Systemic	200	200
100-52-7	Benzaldehyde	C1=CC=C(C=C1)C=O	I	YES	NO	NON-Mutagenic (EXPERIMENTAL value)	1	NEG	Rabbit	Developmental	225	Rat	Systemic	300				Mouse	Systemic	200	200
100-79-8	1,3-Dioxolane-4-methanol, 2,2-dimethyl-	CC1(OCC(O1)CO)C	I	NO	NO	Mutagenic (GOOD reliability)	0.939	NEG	Rabbit	Developmental	300
10081-67-1	4-(2-Phenyl-2-propanyl)-N-[4-(2-phenyl-2-propanyl)phenyl]aniline	CC(C)(C1=CC=CC=C1)C2=CC=C(C=C2)NC3=CC=C(C=C3)C(C)(C)C4=CC=CC=C4	III	NO	NO	NON-Mutagenic (MODERATE reliability)	0.75	NEG	Rat	Repro/Systemic	50	Rat	Systemic	100
10094-45-8	N-Stearylerucamide	CCCCCCCCCCCCCCCCCCNC(=O)CCCCCCCCCCCC=CCCCCCCCC	I	NO	NO	NON-Mutagenic (LOW reliability)	0	NEG	Rat	Repro/Systemic	1000	Rat	Systemic	1000
10097-02-6	2,2-Bis(hydroxymethyl)butanoic acid	CCC(CO)(CO)C(=O)O	III	NO	YES	NON-Mutagenic (GOOD reliability)	0.941	NEG	Rat	Repro/Develop	200
101-84-8	Diphenyl ether	C1=CC=C(C=C1)OC2=CC=CC=C2	III	NO	NO	NON-Mutagenic (EXPERIMENTAL value)	1	NEG				Rat	Systemic	301
101-97-3	Ethyl 2-phenylacetate	CCOC(=O)CC1=CC=CC=C1	I	NO	NO	NON-Mutagenic (MODERATE reliability)	0.859	NEG	Rat	Systemic	60
102-71-6	Triethanolamine	C(CO)N(CCO)CCO	III	NO	NO	NON-Mutagenic (EXPERIMENTAL value)	1	NEG	Rat	Repro/Develop	300	Rat	Systemic	1000
102-76-1	triacetin	CC(=O)OCC(COC(=O)C)OC(=O)C	I	NO	NO	Mutagenic (MODERATE reliability)	0.821	NEG	Rat	Repro/Systemic	1000
102-81-8	dibutylaminoethanol	CCCCN(CCCC)CCO	I	NO	NO	NON-Mutagenic (EXPERIMENTAL value)	1	NEG	Rat	Systemic	100	Rat	Systemic	50
10287-53-3	Ethyl N,N-diethylaminobenzoate	CCOC(=O)C1=CC=C(C=C1)N(C)C	III	YES	NO	Mutagenic (LOW reliability)	0	NEG	Rat	Repro/Develop	50
103-11-7	2-Ethylhexyl acrylate	CCCCC(CC)COC(=O)C=C	I	NO	YES	NON-Mutagenic (EXPERIMENTAL value)	1	NEG	Rabbit	Developmental	119
103-23-1	Bis(2-ethylhexyl) adipate	CCCCC(CC)COC(=O)CCCCC(=O)OCC(CC)CCCC	I	NO	YES	NON-Mutagenic (EXPERIMENTAL value)	1	NEG	Rat	Systemic	200	Mouse	Systemic	200				Rat	Systemic	600	600
103-50-4	dibenzyl ether	C1=CC=C(C=C1)COCC2=CC=CC=C2	III	NO	NO	NON-Mutagenic (EXPERIMENTAL value)	1	NEG				Rat	Systemic	620
103-83-3	Benzenemethanamine, N,N-dimethyl-	CN(C)CC1=CC=CC=C1	III	NO	NO	NON-Mutagenic (EXPERIMENTAL value)	1	NEG	Rat	Systemic	50	Rat	Systemic	75
104-15-4	p-toluenesulfonic acid	CC1=CC=C(C=C1)S(=O)(=O)O	III	NO	YES	NON-Mutagenic (GOOD reliability)	0.968	NEG	Rat	Systemic	500
104-40-5	4-nonylphenol	CCCCCCCCCC1=CC=C(C=C1)O	II	NO	NO	NON-Mutagenic (EXPERIMENTAL value)	1	NEG	Rat	Repro/Systemic	75				Rat	Repro/Systemic	60				60
104-68-7	2-(2-Phenoxyethoxy)ethanol	C1=CC=C(C=C1)OCCOCCO	II	NO	NO	NON-Mutagenic (MODERATE reliability)	0.716	NEG	Rat	Repro/Systemic	300
104-76-7	1-Hexanol, 2-ethyl-	CCCCC(CC)CO	I	NO	YES	NON-Mutagenic (EXPERIMENTAL value)	1	NEG	Mouse	Developmental	191	Rat	Systemic	250	Mouse	Systemic	200	Rat	Systemic	150	150
104-93-8	4-methylanisole	CC1=CC=C(C=C1)OC	I	NO	NO	NON-Mutagenic (GOOD reliability)	0.959	NEG	Rat	Systemic	100
10543-57-4	N,N'-ethylenebis[N-acetylacetamide] aka Tetraacetylethylenediamine (TAED	CC(=O)N(CCN(C(=O)C)C(=O)C)C(=O)C	I	NO	NO	NON-Mutagenic (LOW reliability)	0.616	NEG	Rat	Developmental	40	Rat	Systemic	90
105-58-8	dialkyl carbonate (diethyl carbonate)	CCOC(=O)OCC	I	NO	NO	NON-Mutagenic (EXPERIMENTAL value)	1	NEG	Rat	Repro/Develop	1000	Rat	Systemic	1000				Rat	Systemic	150	150
105-60-2	Caprolactam	C1CCC(=O)NCC1	II	NO	NO	NON-Mutagenic (EXPERIMENTAL value)	1	NEG (Weight of evidence)	Rat	Developmental	500	Rat	Systemic	342				Mouse	Systemic	2143	2143
105-74-8	dilauroyl peroxide	CCCCCCCCCCCC(=O)OOC(=O)CCCCCCCCCCC	III	NO	NO	NON-Mutagenic (EXPERIMENTAL value)	1	NEG	Rat	Systemic	1000	Rat	Systemic	1000
105-75-9	2-Butenedioic acid (2E)-, 1,4-dibutyl ester	C(/C=C/C(OCCCC)=O)(OCCCC)=O	I	NO	NO	NON-Mutagenic (EXPERIMENTAL value)	1	NEG	Rat	Developmental	250	Rat	Systemic	50
105-76-0	2-Butenedioic acid (Z)-, dibutyl ester	C(/C=C\C(OCCCC)=O)(OCCCC)=O	I	NO	NO	NON-Mutagenic (EXPERIMENTAL value)	1	NEG	Rat	Repro/Systemic	95
105-99-7	Dibutyl adipate	CCCCOC(=O)CCCCC(=O)OCCCC	I	NO	YES	NON-Mutagenic (GOOD reliability)	0.961	NEG (Weight of evidence)	Rat	Systemic	1000
106396-29-6	2,2'-Methylenebis(4,6-di-tert-butylphenyl) phosphate	CC(C)(C)C1=CC2=C(C(=C1)C(C)(C)C)OP(=O)(OC3=C(C2)C=C(C=C3C(C)(C)C)C(C)(C)C)O	III	NO	NO	NON-Mutagenic (GOOD reliability)	0.922	NEG	Rat	Systemic	170
106-46-7	para dichlorobenzene	C1=CC(=CC=C1Cl)Cl	III	NO	YES	NON-Mutagenic (EXPERIMENTAL value)	1	NEG (Weight of evidence)	Rat	Repro/Develop	30	Rat	Systemic	300	Dog	Systemic	10				10
106-49-0	p-Aminotoluene	CC1=CC=C(C=C1)N	III	YES	NO	Mutagenic (MODERATE reliability)	0.803	NEG	Rat	Non TG study-Repro/Systemic	125.7							Rat	OECD 452: Chronic	150	150
106-58-1	1,4-dimethylpiperazine	CN1CCN(CC1)C	II	NO	NO	NON-Mutagenic (EXPERIMENTAL value)	1	NEG	Rat	Systemic	600	Rat	Systemic	350
1066-40-6	Silanol, trimethyl-	C[Si](C)(C)O	III	NO	NO	NON-Mutagenic (LOW reliability)	0.346	NEG	Rat	OECD 414: Prenatal Dev	150
106-72-9	5-heptenal, 2,6-dimethyl	CC(CCC=C(C)C)C=O	I	YES	NO	NON-Mutagenic (GOOD reliability)	0.953	NEG	Rat	Systemic	300
107-21-1	ethylene glycol	C(CO)O	I	NO	NO	NON-Mutagenic (EXPERIMENTAL value)	1	NEG	Rat	Systemic	200	Rat	Systemic	150	Rat	Systemic	150				150
107-41-5	Hexylene glycol	CC(CC(C)(C)O)O	I	NO	NO	NON-Mutagenic (GOOD reliability)	0.955	NEG	Rat	Developmental	600	Rat	Systemic	450
107-46-0	Hexamethyl disiloxane	C[Si](C)(C)O[Si](C)(C)C	III	NO	NO	NON-Mutagenic (LOW reliability)	0.291	NEG	Rat	Systemic	160
107-51-7	Trisiloxane, octamethyl-	C[Si](C)(C)O[Si](C)(C)O[Si](C)(C)C	III	NO	NO	NON-Mutagenic (LOW reliability)	0.329	NEG	Rat	Systemic	25
107-66-4	Dibutyl phosphate	CCCCOP(=O)(O)OCCCC	III	NO	NO	NON-Mutagenic (GOOD reliability)	0.924	NEG	Rat	Repro/Systemic	30
1076-97-7	1,4-Cyclohexanedicarboxylic acid	C1CC(CCC1C(=O)O)C(=O)O	I	NO	NO	NON-Mutagenic (GOOD reliability)	0.945	NEG	Rat	Systemic	871	Rat	Systemic	300
107-88-0	butane-1,3-diol	CC(CCO)O	I	NO	NO	NON-Mutagenic (GOOD reliability)	0.973	NEG				Dog	Systemic	6000
108-01-0	2-dimethylaminoethanol	CN(C)CCO	I	NO	NO	NON-Mutagenic (EXPERIMENTAL value)	1	NEG	Rat	Repro/Systemic	150	Rat	Repro/Develop	50				Mouse	Systemic	121	121
108-10-1	4-methylpentan-2-one	CC(C)CC(=O)C	I	NO	NO	NON-Mutagenic (EXPERIMENTAL value)	1	NEG				Rat	Systemic	250
108-18-9	Diisopropylamine	CC(C)NC(C)C	III	NO	NO	NON-Mutagenic (EXPERIMENTAL value)	1	NEG	Rat	Systemic	50
108-29-2	2(3H)-Furanone, dihydro-5-methyl-	CC1CCC(=O)O1	I	NO	NO	Mutagenic (MODERATE reliability)	0.728	NEG	Rat	Systemic	1000	Rat	Systemic	500
108-31-6	2,5-Furandione	C1=CC(=O)OC1=O	I	NO	NO	NON-Mutagenic (EXPERIMENTAL value)	1	NEG	Rat	Developmental	140	Rat	Repro/Develop	55				Rat	Systemic	100	100
108-39-4	Phenol, 3-methyl-	CC1=CC(=CC=C1)O	I	NO	NO	NON-Mutagenic (GOOD reliability)	0.957	NEG	Rat	Systemic	300	Rat	Systemic	50	Rat	Repro/Systemic	30				30
108-65-6	1-Methoxy-2-propyl acetate	CC(COC)OC(=O)C	I	NO	NO	NON-Mutagenic (GOOD reliability)	0.937	NEG	Rat	Repro/Systemic	1000
108-67-8	mesitylene	CC1=CC(=CC(=C1)C)C	I	NO	NO	NON-Mutagenic (EXPERIMENTAL value)	1	NEG				Rat	Systemic	600
108-68-9	Phenol, 3,5-dimethyl-	CC1=CC(=CC(=C1)O)C	I	NO	NO	Mutagenic (LOW reliability)	0	NEG	Rat	Systemic	100
108-83-8	2,6-dimethylheptan-4-one	CC(C)CC(=O)CC(C)C	I	NO	NO	NON-Mutagenic (EXPERIMENTAL value)	1	NEG	Rat	Repro/Systemic	300	Rat	Systemic	2000
108-87-2	methylcyclohexane	CC1CCCCC1	I	NO	NO	NON-Mutagenic (GOOD reliability)	0.955	NEG	Rat	Repro/Systemic	250
108-88-3	Toluene	CC1=CC=CC=C1	I	NO	NO	NON-Mutagenic (EXPERIMENTAL value)	1	NEG				Rat	Systemic	625
108-90-7	Chlorobenzene	C1=CC=C(C=C1)Cl	III	NO	YES	NON-Mutagenic (EXPERIMENTAL value)	1	NEG	Rat	Systemic	500	Rat	Systemic	125				Rat	Systemic	120	120
108-94-1	Cyclohexanone	C1CCC(=O)CC1	I	NO	NO	NON-Mutagenic (EXPERIMENTAL value)	1	NEG	Rabbit	Developmental	250	Rat	Systemic	143				Rat	Systemic	462	462
108-95-2	Phenol	C1=CC=C(C=C1)O	I	NO	NO	NON-Mutagenic (MODERATE reliability)	0.851	NEG	Rat	Systemic	4	Rat	Repro/Develop	70				Rat	Systemic	450	450
109-01-3	N-methyl piperazine	CN1CCNCC1	II	NO	NO	NON-Mutagenic (EXPERIMENTAL value)	1	NEG	Rat	Repro/Systemic	190
109-16-0	Triethylene glycol dimethacrylate	CC(=C)C(=O)OCCOCCOCCOC(=O)C(=C)C	III	NO	NO	NON-Mutagenic (EXPERIMENTAL value)	1	NEG	Rat	Repro/Systemic	1000
109-59-1	Ethanol, 2-(1-methylethoxy)-	CC(C)OCCO	I	NO	NO	NON-Mutagenic (GOOD reliability)	0.956	NEG	Rat	Systemic	30
109-66-0	Pentane	CCCCC	I	NO	NO	NON-Mutagenic (GOOD reliability)	0.958	NEG	Rat	Developmental	1000
109-69-3	Butane, 1-chloro-	CCCCCl	III	YES	NO	NON-Mutagenic (EXPERIMENTAL value)	0	NEG	Rat	Systemic	380	Rat	Systemic	120				Rat	Systemic	60	60
109-74-0	butanenitrile	CCCC#N	III	NO	NO	NON-Mutagenic (GOOD reliability)	0.951	NEG	Rat	Developmental	25	Rat	Systemic	15
109-87-5	Methylal	COCOC	III	NO	NO	NON-Mutagenic (GOOD reliability)	0.937	NEG (Weight of evidence)	Rabbit	OECD 414: Prenatal Dev	300
109-99-9	Furan, tetrahydro (THF)	C1CCOC1	II	NO	NO	NON-Mutagenic (EXPERIMENTAL value)	0	NEG	Rat	OECD 407: Repeat Rodent 28D	111.3	Rat	OECD 415: 1-Gen	455
110-17-8	2-Butenedioic acid (2E)-	C(=C/C(O)=O)\C(O)=O	I	NO	NO	NON-Mutagenic (EXPERIMENTAL value)	1	NEG										Rat	Systemic	600	600
110-27-0	isopropyl myristate	CCCCCCCCCCCCCC(=O)OC(C)C	I	NO	NO	NON-Mutagenic (GOOD reliability)	0.954	NEG (Read-across)	Rat	Systemic	1000
110-30-5	Bisoctadecanamide N,N-ethlyene-	CCCCCCCCCCCCCCCCCC(=O)NCCNC(=O)CCCCCCCCCCCCCCCCC	I	NO	NO	NON-Mutagenic (EXPERIMENTAL value)	1	NEG	Rat	Systemic	1000
110-31-6	9-Octadecenamide, N,N′-1,2-ethanediylbis-, (9Z,9′Z)-	CCCCCCCCC=CCCCCCCCC(=O)NCCNC(=O)CCCCCCCC=CCCCCCCCC	I	NO	NO	NON-Mutagenic (MODERATE reliability)	0.875	NEG				Rat	Systemic	835
110-41-8	Undecanal, 2-methyl-	CCCCCCCCCC(C)C=O	I	YES	NO	NON-Mutagenic (GOOD reliability)	0.952	NEG	Rat	Developmental	1350	Rat	Systemic	1211
110-54-3	Hexane	CCCCCC	I	NO	NO	NON-Mutagenic (EXPERIMENTAL value)	1	NEG				Rat	Systemic	40
110553-27-0	Irganox 1520	CCCCCCCCSCC1=CC(=C(C(=C1)C)O)CSCCCCCCCC	II	NO	NO	NON-Mutagenic (MODERATE reliability)	0.859	NEG	Dog	Systemic	2000	Rat	Systemic	1000
110-62-3	Pentanal	CCCCC=O	I	YES	NO	NON-Mutagenic (EXPERIMENTAL value)	1	NEG	Rat	Systemic	1000
110-63-4	1,4-Butanediol	C(CCO)CO	III	NO	NO	NON-Mutagenic (EXPERIMENTAL value)	1	NEG	Rat	Repro/Systemic	200
110-86-1	Pyridine	C1=CC=NC=C1	III	NO	NO	NON-Mutagenic (EXPERIMENTAL value)	1	NEG				Rat	Systemic	10				Rat	Systemic	8	8
110-88-3	trioxane	C1OCOCO1	III	NO	NO	NON-Mutagenic (EXPERIMENTAL value)	1	NEG	Rat	Systemic	200	Rat	Systemic	300
111-02-4	(E,E,E,E)-Squalene	CC(=CCCC(=CCCC(=CCCC=C(C)CCC=C(C)CCC=C(C)C)C)C)C	I	NO	NO	NON-Mutagenic (MODERATE reliability)	0.88	NEG	Rat	Systemic	660
111-13-7	2-Octanone	CCCCCCC(=O)C	I	NO	NO	NON-Mutagenic (GOOD reliability)	0.971	NEG	Rat	Non TG study-Systemic	10
111-14-8	Heptanoic acid	CCCCCCC(=O)O	I	NO	NO	NON-Mutagenic (EXPERIMENTAL value)	1	NEG	Rat	Systemic	1750	Rat	Systemic	1000
111-20-6	Sebacic acid	C(CCCCC(=O)O)CCCC(=O)O	I	NO	NO	NON-Mutagenic (EXPERIMENTAL value)	1	NEG	Rat	Systemic	3367
111-21-7	Triethylene glycol, diacetate	CC(=O)OCCOCCOCCOC(=O)C	III	NO	NO	NON-Mutagenic (GOOD reliability)	0.933	NEG	Rat	Systemic	7232	Mouse	Repro/Develop	5450
111-27-3	1-Hexanol	CCCCCCO	I	NO	NO	NON-Mutagenic (GOOD reliability)	0.962	NEG				Rat	Systemic	1243
111-42-2	Diethanolamine	C(CO)NCCO	III	NO	NO	NON-Mutagenic (EXPERIMENTAL value)	1	NEG	Rat	Developmental	50	Rat	Repro/Develop	12.75
111-46-6	diethylene glycol (DEG)	C(COCCO)O	III	NO	NO	NON-Mutagenic (EXPERIMENTAL value)	1	NEG	Rat	Systemic	936	Rat	Systemic	300				Rat	Systemic	1160	1160
111-48-8	Thiodiglycol	C(CSCCO)O	III	NO	NO	NON-Mutagenic (GOOD reliability)	0.905	NEG	Rat	Systemic	1000	Rat	Systemic	500
111-49-9	Perhydroazepine	C1CCCNCC1	II	NO	NO	NON-Mutagenic (MODERATE reliability)	0.844	NEG	Rat	Repro/Systemic	50
111-55-7	1,2-Ethanediol, diacetate	CC(=O)OCCOC(=O)C	I	NO	NO	NON-Mutagenic (MODERATE reliability)	0.837	NEG	Rat	Repro/Develop	1000	Rat	Systemic	300
111-71-7	Heptanal	CCCCCCC=O	I	YES	NO	NON-Mutagenic (EXPERIMENTAL value)	1	NEG				Rat	Systemic	1000
111-75-1	2-butylaminoethanol	CCCCNCCO	III	NO	NO	NON-Mutagenic (GOOD reliability)	0.946	NEG	Rat	Repro/Develop	140	Rat	Systemic	240
111-77-3	Diethylene glycol methyl ether	COCCOCCO	I	NO	NO	NON-Mutagenic (GOOD reliability)	0.954	NEG	Rat	Systemic	500
111-82-0	dodecanoic acid, methyl ester	CCCCCCCCCCCC(=O)OC	I	NO	NO	NON-Mutagenic (GOOD reliability)	0.965	NEG	Rat	Repro/Develop	1000
111-84-2	Nonane	CCCCCCCCC	I	NO	NO	NON-Mutagenic (EXPERIMENTAL value)	1	NEG				Rat	Systemic	100
111-90-0	Ethanol, 2-(2-ethoxyethoxy)-	CCOCCOCCO	I	NO	NO	NON-Mutagenic (GOOD reliability)	0.951	NEG	Rat	Systemic	1340	Dog	Systemic	1000
111-91-1	bis(2-chloroethoxy)methane (BCM)	C(CCl)OCOCCCl	III	YES	NO	Mutagenic (LOW reliability)	0	NEG	Rabbit	Developmental	10
111-96-6	Diethylene glycol dimethyl ether	COCCOCCOC	III	NO	NO	NON-Mutagenic (EXPERIMENTAL value)	1	NEG (Read-across)	Rabbit	OECD 414: Prenatal Dev	25
1120-21-4	undecane	CCCCCCCCCCC	I	NO	NO	NON-Mutagenic (EXPERIMENTAL value)	1	NEG (Read-across)	Rat	Developmental	1000
112-05-0	Nonanoic acid	CCCCCCCCC(=O)O	I	NO	NO	NON-Mutagenic (GOOD reliability)	0.984	NEG	Rat	Repro/Systemic	1500
112-14-1	octyl acetate	CCCCCCCCOC(=O)C	I	NO	NO	NON-Mutagenic (GOOD reliability)	0.965	NEG-QSAR	Rat	Repro/Systemic	500	Rat	Systemic	500
112-15-2	2-(2-ethoxyethoxy)ethyl acetate	CCOCCOCCOC(=O)C	I	NO	NO	NON-Mutagenic (GOOD reliability)	0.931	NEG	Rat	Repro/Develop	500
112-25-4	Ethanol, 2-(hexyloxy)-	CCCCCCOCCO	I	NO	NO	NON-Mutagenic (MODERATE reliability)	0.854	NEG				Rat	Repro/Systemic	720
112-27-6	Triethylene glycol	C(COCCOCCO)O	III	NO	NO	NON-Mutagenic (GOOD reliability)	0.938	NEG				Rat	Systemic	1522
112-34-5	Butyl Carbitol	CCCCOCCOCCO	III	NO	NO	NON-Mutagenic (EXPERIMENTAL value)	1	NEG	rat	Developmental	250	Rat	Systemic	250
112-35-6	Ethanol, 2-[2-(2-methoxyethoxy)ethoxy]-	COCCOCCOCCO	III	NO	NO	NON-Mutagenic (GOOD reliability)	0.951	NEG	Rabbit	Developmental	500	Rat	Systemic	400
112-36-7	Diethyl carbitol	CCOCCOCCOCC	III	NO	NO	NON-Mutagenic (GOOD reliability)	0.956	NEG (Read-across)	Rabbit	Developmental	200	Rat	Systemic	1000
112-44-7	Undecanal	CCCCCCCCCCC=O	I	YES	NO	NON-Mutagenic (GOOD reliability)	0.954	NEG	Rat	Repro/Systemic	1000
112-50-5	Ethanol, 2-[2-(2-ethoxyethoxy)ethoxy]-	CCOCCOCCOCCO	III	NO	NO	NON-Mutagenic (GOOD reliability)	0.949	NEG	Rat	Repro/Systemic	1000
112-53-8	1-Dodecanol	CCCCCCCCCCCCO	I	NO	NO	NON-Mutagenic (EXPERIMENTAL value)	1	NEG	Rat	Repro/Systemic	2000
112-54-9	Dodecanal	CCCCCCCCCCCC=O	I	YES	NO	NON-Mutagenic (GOOD reliability)	0.949	NEG (Read-across)				Rat	Systemic	1400
112-70-9	1-Tridecanol	CCCCCCCCCCCCCO	I	NO	NO	NON-Mutagenic (MODERATE reliability)	0.88	NEG	Rat	Systemic	184
112-72-1	1-Tetradecanol	CCCCCCCCCCCCCCO	I	NO	NO	NON-Mutagenic (MODERATE reliability)	0.882	NEG				Rat	Systemic	3548
112-73-2	Bis(2-butoxyethyl)ether	CCCCOCCOCCOCCCC	III	NO	NO	Mutagenic (MODERATE reliability)	0.837	NEG	Rat	Systemic	100
112-84-5	(13Z)-13-Docosenamide	C(CCCC/C=C\CCCCCCCC)CCCCCCC(N)=O	I	NO	NO	NON-Mutagenic (GOOD reliability)	0.923	NEG	Rat	Systemic	10000	Rat	Systemic	1000
112-85-6	Behenic Acid	CCCCCCCCCCCCCCCCCCCCCC(=O)O	I	NO	NO	NON-Mutagenic (GOOD reliability)	0.956	NEG	Rat	Repro/Systemic	1000
112-92-5	1-Octadecanol	CCCCCCCCCCCCCCCCCCO	I	NO	NO	NON-Mutagenic (EXPERIMENTAL value)	1	NEG	Rat	Repro/Systemic	2000
1141-38-4	2,6-Naphthalenedicarboxylic acid	C1=CC2=C(C=CC(=C2)C(=O)O)C=C1C(=O)O	III	NO	NO	NON-Mutagenic (GOOD reliability)	0.949	NEG	Rat	Repro/Systemic	1000	Rat	Systemic	5000
115-11-7	1-Propene, 2-methyl-	CC(=C)C	I	NO	NO	NON-Mutagenic (EXPERIMENTAL value)	1	NEG	Rat	Systemic	148
115-77-5	pentaerythritol	C(C(CO)(CO)CO)O	I	NO	NO	NON-Mutagenic (EXPERIMENTAL value)	1	NEG	Rat	Repro/Systemic	1000	Rat	Systemic	1000
115-86-6	Triphenyl phosphate	C1=CC=C(C=C1)OP(=O)(OC2=CC=CC=C2)OC3=CC=CC=C3	III	NO	NO	NON-Mutagenic (EXPERIMENTAL value)	1	NEG	Rat	Systemic	701	Rat	Systemic	117
117-81-7	Bis(2-ethylhexyl) phthalate	CCCCC(CC)COC(=O)C1=CC=CC=C1C(=O)OCC(CC)CCCC	I	NO	YES	NON-Mutagenic (EXPERIMENTAL value)	1	NEG				Rat	OECD 416: 2-Gen	3				Rat	Systemic	36	36
118-60-5	2-Ethylhexyl salicylate	CCCCC(CC)COC(=O)C1=CC=CC=C1O	I	NO	YES	NON-Mutagenic (GOOD reliability)	0.961	NEG	Rat	Repro/Systemic	25
118-82-1	4,4'-Methylenebis(2,6-di-t-butylphenol), aka Ethanox 702	CC(C)(C)C1=CC(=CC(=C1O)C(C)(C)C)CC2=CC(=C(C(=C2)C(C)(C)C)O)C(C)(C)C	III	NO	NO	NON-Mutagenic (EXPERIMENTAL value)	1	NEG	Rat	Systemic	40	Rat	Systemic	1125				Dog	Systemic	7	7
119-47-1	2,2'-methylenebis[6-(1,1-dimethylethyl)-4-methyl-phenol (Cyanox 2246)	CC1=CC(=C(C(=C1)C(C)(C)C)O)CC2=C(C(=CC(=C2)C)C(C)(C)C)O	III	NO	NO	NON-Mutagenic (EXPERIMENTAL value)	1	NEG	Rat	Repro/Develop	12.5	Rat	Systemic	24.9				Rat	Systemic	12.7	12.7
119-61-9	Benzophenone	C1=CC=C(C=C1)C(=O)C2=CC=CC=C2	III	NO	NO	NON-Mutagenic (EXPERIMENTAL value)	1	NEG				Rat	OECD 416: 2-Gen	45
119-64-2	1,2,3,4-tetrahydronaphthalene	C1CCC2=CC=CC=C2C1	III	NO	NO	NON-Mutagenic (EXPERIMENTAL value)	1	NEG	Rat	Systemic	50
120-46-7	Dibenzoylmethane	C1=CC=C(C=C1)C(=O)CC(=O)C2=CC=CC=C2	III	NO	NO	NON-Mutagenic (MODERATE reliability)	0.778	NEG				Rat	Systemic	62.5
120-47-8	Ethylparaben	CCOC(=O)C1=CC=C(C=C1)O	I	NO	NO	NON-Mutagenic (MODERATE reliability)	0.79	NEG	Rat	Repro	1043	Rat	Systemic	1200
120-55-8	2-[2-(Benzoyloxy)ethoxy]ethyl benzoate	C1=CC=C(C=C1)C(=O)OCCOCCOC(=O)C2=CC=CC=C2	III	NO	NO	NON-Mutagenic (MODERATE reliability)	0.843	NEG				Rat	Systemic	1000
120-61-6	1,4-Benzenedicarboxylic acid, dimethyl ester	COC(=O)C1=CC=C(C=C1)C(=O)OC	I	NO	NO	NON-Mutagenic (EXPERIMENTAL value)	1	NEG	Rat	Systemic	2000	Rat	Systemic	500
121-00-6	3-tert-Butyl-4-hydroxyanisole	CC(C)(C)C1=C(C=CC(=C1)OC)O	I	NO	NO	NON-Mutagenic (EXPERIMENTAL value)	1	NEG	Rat	Repro/Develop	10	Rat	Repro/Develop	10	Rat	Systemic	50				50
121-33-5	Vanillin	COC1=C(C=CC(=C1)C=O)O	I	YES	NO	NON-Mutagenic (EXPERIMENTAL value)	1	NEG	Rat	Repro/Develop	250				Rat	Systemic	650				650
121-79-9	n-Propyl Gallate	CCCOC(=O)C1=CC(=C(C(=C1)O)O)O	I	NO	NO	NON-Mutagenic (MODERATE reliability)	0.762	NEG	Rat	Repro/Develop	880	Rat	Systemic	135
121-91-5	Isophthalic acid	C1=CC(=CC(=C1)C(=O)O)C(=O)O	I	NO	NO	NON-Mutagenic (GOOD reliability)	0.963	NEG	Rat	Repro/Develop	2010.9
122-20-3	Triisopropanolamine (AKA tris(2-Hydroxypropyl)amine, AKA TIPA	CC(CN(CC(C)O)CC(C)O)O	III	NO	NO	NON-Mutagenic (EXPERIMENTAL value)	1	NEG	Rat	Systemic	100	Dog	Systemic	272
122-39-4	N,N-diphenylamine	C1=CC=C(C=C1)NC2=CC=CC=C2	III	NO	NO	NON-Mutagenic (EXPERIMENTAL value)	1	NEG										Dog	Systemic	2	2
122-51-0	ethyl orthoformate (triethoxymethane)	CCOC(OCC)OCC	I	NO	NO	NON-Mutagenic (LOW reliability)	0.56	NEG				Rat	Systemic	304
122-78-1	Benzeneacetaldehyde	C1=CC=C(C=C1)CC=O	I	YES	NO	NON-Mutagenic (MODERATE reliability)	0.866	NEG	Rat	Repro/Develop	100
122-99-6	2-phenoxyethanol	C1=CC=C(C=C1)OCCO	II	NO	NO	NON-Mutagenic (MODERATE reliability)	0.865	NEG	Rat	Systemic	200	Rat	Systemic	369
123-05-7	2-ethyl-hexanal	CCCCC(CC)C=O	I	YES	NO	NON-Mutagenic (EXPERIMENTAL value)	1	NEG	Rat	Repro/Develop	300.9
123-17-1	4-Nonanol, 2,6,8-trimethyl-	CC(C)CC(C)CC(CC(C)C)O	I	NO	NO	NON-Mutagenic (GOOD reliability)	0.952	NEG	Rat	Repro/Systemic	100
123-25-1	Butanedioic acid, diethyl ester	CCOC(=O)CCC(=O)OCC	I	NO	NO	NON-Mutagenic (GOOD reliability)	0.941	NEG	Rat	Repro/Develop	1000
123-26-2	N,N'-Ethylene bis-12-hydroxystearamide	CCCCCCC(CCCCCCCCCCC(=O)NCCNC(=O)CCCCCCCCCCC(CCCCCC)O)O	I	NO	NO	NON-Mutagenic (MODERATE reliability)	0.883	NEG	Rat	Repro/Develop	1000
123-28-4	Cyanox LTDP	CCCCCCCCCCCCOC(=O)CCSCCC(=O)OCCCCCCCCCCCC	I	NO	NO	NON-Mutagenic (EXPERIMENTAL value)	1	NEG	Rat	Systemic	1000	Rat	Systemic	350
123-35-3	Myrcene	CC(=CCCC(=C)C=C)C	I	NO	NO	NON-Mutagenic (GOOD reliability)	0.91	NEG	Rat	Repro/Systemic	300
123-42-2	Diacetone alcohol	CC(=O)CC(C)(C)O	I	NO	NO	NON-Mutagenic (EXPERIMENTAL value)	1	NEG	Rat	Repro/Systemic	100	Rat	Systemic	600
123-66-0	Ethyl hexanoate	CCCCCC(=O)OCC	I	NO	NO	NON-Mutagenic (EXPERIMENTAL value)	1	NEG	Rat	Repro/Systemic	1000
123-68-2	Hexanoic acid, 2-propenyl ester	CCCCCC(=O)OCC=C	III	NO	NO	NON-Mutagenic (EXPERIMENTAL value)	1	NEG				Rat	Systemic	15	Rat	Systemic	1000	Rat	Systemic	214	214
123-76-2	Levulinic acid	CC(=O)CCC(=O)O	III	NO	NO	NON-Mutagenic (GOOD reliability)	0.947	NEG	Rat	Developmental	500	Rat	Systemic	1000
123-91-1	1,4-dioxane	C1COCCO1	II	NO	NO	NON-Mutagenic (EXPERIMENTAL value)	1	NEG				Rat	Systemic	170				Rat	Systemic	9.6	9.6
123-92-2	isoamyl acetate	CC(C)CCOC(=O)C	I	NO	NO	NON-Mutagenic (EXPERIMENTAL value)	1	NEG	Rat	Systemic	300	Rat	Systemic	295
123968-25-2	2-Propenoic acid, 2-[1-[3,5-bis(1,1-dimethylpropyl)-2-hydroxyphenyl]ethyl]-4,6-bis(1,1-dimethylpropyl)phenyl ester	CCC(C)(C)C1=CC(=C(C(=C1)C(C)(C)CC)O)C(C)C2=C(C(=CC(=C2)C(C)(C)CC)C(C)(C)CC)OC(=O)C=C	III	NO	NO	NON-Mutagenic (GOOD reliability)	0.902	NEG	Rat	Repro/Systemic	1490.4	Rat	Systemic	1360
124-04-9	Adipic acid	C(CCC(=O)O)CC(=O)O	I	NO	YES	NON-Mutagenic (EXPERIMENTAL value)	1	NEG	Rat	Systemic	2000	Rat	Systemic	1700				Rat	Systemic	750	750
124-09-4	HDA	C(CCCN)CCN	I	NO	NO	NON-Mutagenic (EXPERIMENTAL value)	1	NEG	Rabbit	Developmental	25	Rat	Repro/Develop	500
124-18-5	Decane	CCCCCCCCCC	I	NO	NO	NON-Mutagenic (EXPERIMENTAL value)	1	NEG	Rat	Repro/Systemic	1000
1241-94-7	2-Ethylhexyl diphenyl phosphate	CCCCC(CC)COP(=O)(OC1=CC=CC=C1)OC2=CC=CC=C2	II	NO	YES	NON-Mutagenic (EXPERIMENTAL value)	1	NEG				Rat	Systemic	7.3
125-12-2	Isobornyl acetate	O=C(OC1CC2CCC1(C)C2(C)C)C	I	NO	NO	NON-Mutagenic (GOOD reliability)	0.939	NEG-QSAR				Rat	Systemic	15
126-58-9	dipentaerythritol	C(C(CO)(CO)COCC(CO)(CO)CO)O	III	NO	NO	NON-Mutagenic (MODERATE reliability)	0.88	NEG	Rat	Repro/Systemic	1000	Rat	Systemic	300
126-73-8	Tributyl phosphate	CCCCOP(=O)(OCCCC)OCCCC	III	YES	NO	NON-Mutagenic (EXPERIMENTAL value)	1	NEG	Rat	Systemic	165	Rat	Systemic	75				Rat	Systemic	8.9	8.9
126-86-3	Surfynol 104	CC(C)CC(C)(C#CC(C)(CC(C)C)O)O	III	NO	NO	NON-Mutagenic (MODERATE reliability)	0.872	NEG	Rat	Systemic	174	Rat	Repro/Systemic	500
127-19-5	N,N-dimethylacetamide	CC(=O)N(C)C	I	NO	NO	NON-Mutagenic (EXPERIMENTAL value)	1	NEG				Rat	Systemic	60				Rat	Systemic	100	100
127-39-9	Sodium 1,4-diisobutyl sulfosuccinate	CC(C)COC(=O)CC(C(=O)OCC(C)C)S(=O)(=O)[O-].[Na+]	III	NO	NO	[Error]	-	NEG	Rat	Repro/Develop	1000	Rat	Systemic	750
127-63-9	Diphenyl sulfone	C1=CC=C(C=C1)S(=O)(=O)C2=CC=CC=C2	III	NO	NO	NON-Mutagenic (MODERATE reliability)	0.857	NEG	Rat	Repro/Develop	125	Rat	Systemic	16
128-37-0	BHT	CC1=CC(=C(C(=C1)C(C)(C)C)O)C(C)(C)C	I	NO	NO	NON-Mutagenic (EXPERIMENTAL value)	1	NEG	Other	Systemic	47.2							Rat	Systemic	25	25
128-39-2	2,6-di-tert-butylphenol	CC(C)(C)C1=C(C(=CC=C1)C(C)(C)C)O	I	NO	NO	NON-Mutagenic (GOOD reliability)	0.971	NEG	Rat	Systemic	100	Rat	Systemic	270
128-80-3	Solvent green 3	CC1=CC=C(C=C1)NC2=C3C(=C(C=C2)NC4=CC=C(C=C4)C)C(=O)C5=CC=CC=C5C3=O	III	YES	NO	Mutagenic (GOOD reliability)	0.921	NEG	Rat	Systemic	230
13048-33-4	1,6-Hexanediol diacrylate	C=CC(=O)OCCCCCCOC(=O)C=C	III	NO	NO	NON-Mutagenic (EXPERIMENTAL value)	1	NEG	Rat	Repro/Develop	250
13048-34-5	Decamethyleneacrylate	C=CC(=O)OCCCCCCCCCCOC(=O)C=C	III	NO	NO	NON-Mutagenic (GOOD reliability)	0.956	NEG	Rat	Repro/Systemic	1000
131-11-3	Dimethyl phthalate	COC(=O)C1=CC=CC=C1C(=O)OC	I	NO	YES	NON-Mutagenic (GOOD reliability)	0.961	NEG	Rat	Repro/Develop	1009	Rat	Systemic	750
131-17-9	Diallyl phthalate	C=CCOC(=O)C1=CC=CC=C1C(=O)OCC=C	III	NO	YES	NON-Mutagenic (EXPERIMENTAL value)	1	NEG	Rat	Repro/Systemic	50	Rat	Systemic	25				Rat	Systemic	25	25
131-57-7	Oxybenzone	COC1=CC(=C(C=C1)C(=O)C2=CC=CC=C2)O	III	NO	NO	Mutagenic (MODERATE reliability)	0.856	NEG	Rat	Repro/Develop	200	Rat	Systemic	393
134701-20-5	2,4-Dimethyl-6-(1-methylpentadecyl)phenol	CCCCCCCCCCCCCCC(C)C1=CC(=CC(=C1O)C)C	II	NO	NO	NON-Mutagenic (GOOD reliability)	0.914	NEG	Rat	Repro/Develop	1000	Rat	Systemic	50
136-60-7	Benzoic acid, butyl ester	CCCCOC(=O)C1=CC=CC=C1	I	NO	NO	NON-Mutagenic (GOOD reliability)	0.956	NEG	Rat	Repro/Systemic	1000
140-66-9	Phenol, 4-(1,1,3,3-tetramethylbutyl)	CC(C)(C)CC(C)(C)C1=CC=C(C=C1)O	I	NO	NO	NON-Mutagenic (GOOD reliability)	0.96	NEG	Rat	Systemic	15	Rat	Systemic	22.5
140-88-5	Ethyl acrylate	CCOC(=O)C=C	I	NO	NO	NON-Mutagenic (GOOD reliability)	0.972	NEG				Rat	Systemic	55				Rat	Systemic	5	5
141-18-4	bis(2-butoxyethyl) adipate	CCCCOCCOC(=O)CCCCC(=O)OCCOCCCC	I	NO	YES	NON-Mutagenic (GOOD reliability)	0.929	NEG	Rat	Repro/Systemic	200	Rat	Systemic	50
141-43-5	2-aminoethanol	C(CO)N	I	NO	NO	NON-Mutagenic (EXPERIMENTAL value)	1	NEG	Rat	Developmental	120
141-62-8	Tetrasiloxane, decamethyl-	C[Si](C)(C)O[Si](C)(C)O[Si](C)(C)O[Si](C)(C)C	III	NO	NO	NON-Mutagenic (LOW reliability)	0.294	NEG	Rat	Systemic	25
141-63-9	Dodecamethylpentasiloxane	C[Si](C)(C)O[Si](C)(C)O[Si](C)(C)O[Si](C)(C)O[Si](C)(C)C	III	NO	NO	NON-Mutagenic (LOW reliability)	0.292	NEG	Rat	Systemic	1000
141-78-6	Ethyl Acetate	CCOC(=O)C	I	NO	NO	NON-Mutagenic (EXPERIMENTAL value)	1	NEG				Rat	Systemic	900
142-62-1	Hexanoic acid	CCCCCC(=O)O	I	NO	NO	NON-Mutagenic (EXPERIMENTAL value)	1	NEG	Rat	Systemic	4000
142-78-9	N-lauroylethanolamine	CCCCCCCCCCCC(=O)NCCO	I	NO	NO	NON-Mutagenic (EXPERIMENTAL value)	1	NEG	Rat	Repro/Systemic	1000
143-07-7	Dodecanoic acid	CCCCCCCCCCCC(=O)O	I	NO	NO	NON-Mutagenic (EXPERIMENTAL value)	1	NEG (Read-across)				Rat	Systemic	10000
143-22-6	Ethanol, 2-[2-(2-butoxyethoxy)ethoxy]-	CCCCOCCOCCOCCO	III	NO	NO	NON-Mutagenic (MODERATE reliability)	0.725	NEG	Rat	Repro/Systemic	1000
143-24-8	Tetraglyme	COCCOCCOCCOCCOC	III	NO	NO	NON-Mutagenic (GOOD reliability)	0.974	NEG (Read-across)	Rat	Systemic	250
144-19-4	2,2,4-trimethyl-1,3-pentanediol	CC(C)C(C(C)(C)CO)O	I	NO	YES	NON-Mutagenic (GOOD reliability)	0.944	NEG				Rat	Systemic	120
145650-60-8	Irgafos 38	CCOP(OC1=C(C=C(C=C1C)C(C)(C)C)C(C)(C)C)OC2=C(C=C(C=C2C)C(C)(C)C)C(C)(C)C	III	NO	NO	NON-Mutagenic (GOOD reliability)	0.921	NEG				Dog	Systemic	200
14765-30-1	2-Sec-Butylcyclohexanone	CCC(C)C1CCCCC1=O	I	NO	NO	NON-Mutagenic (MODERATE reliability)	0.773	NEG	Rat	Repro/Systemic	151
147-85-3	Proline	C(O)(=O)[C@@H]1CCCN1	I	NO	NO	NON-Mutagenic (MODERATE reliability)	0.822	NEG				Rat	Systemic	2773
14858-73-2	Carbonic acid, bis(2-ethylhexyl) ester	CCCCC(CC)COC(=O)OCC(CC)CCCC	I	NO	YES	NON-Mutagenic (GOOD reliability)	0.914	NEG	Rat	Systemic	1000
149-30-4	2-Mercaptobenzothiazole	C1=CC=C2C(=C1)NC(=S)S2	III	NO	YES	NON-Mutagenic (LOW reliability)	0.609	NEG (Weight of evidence)				Rat	OECD 416: 2-Gen	1328	Mouse	Systemic	14.6				14.6
149-32-6	erythritol	[C@H]([C@H](CO)O)(CO)O	I	NO	NO	NON-Mutagenic (EXPERIMENTAL value)	1	NEG				Rat	Repro/Systemic	7530
149-57-5	2-ethylhexanoic acid	CCCCC(CC)C(=O)O	I	NO	YES	NON-Mutagenic (EXPERIMENTAL value)	1	NEG	Rat	Developmental	100	Rat	Systemic	200
149-91-7	3,4,5-Trihydroxybenzoic acid	C1=C(C=C(C(=C1O)O)O)C(=O)O	I	NO	NO	NON-Mutagenic (EXPERIMENTAL value)	1	NEG (Weight of evidence)				rat	Systemic	119
150-76-5	Mequinol	COC1=CC=C(C=C1)O	I	NO	NO	NON-Mutagenic (EXPERIMENTAL value)	1	NEG	Rat	Repro/Systemic	150
151-21-3	sodium lauryl sulfate	CCCCCCCCCCCCOS(=O)(=O)[O-].[Na+]	III	NO	NO	[Error]	-	NEG	Rat	Developmental	250	Rat	Systemic	460
154946-66-4	Pigment Yellow 191:1	O=C1N(N=C(C)C1N=NC2=CC(Cl)=C(C=C2S(=O)(=O)O)C)C3=CC=CC(=C3)S(=O)(=O)O.N	III	NO	YES	[Error]	-	NEG	Rat	Systemic	1000
156-60-5	trans-1,2-Dichloroethene	C(=C/Cl)\Cl	III	NO	NO	NON-Mutagenic (EXPERIMENTAL value)	1	NEG	Mouse	Systemic	210	Rat	Systemic	3210
16219-75-3	Bicyclo[2.2.1]hept-2-ene, 5-ethylidene	CC=C1CC2CC1C=C2	I	NO	NO	NON-Mutagenic (EXPERIMENTAL value)	1	NEG	Rat	Repro/Systemic	20
162881-26-7	phenyl bis(2,4,6-trimethylbenzoyl)-phosphine oxide	CC1=CC(=C(C(=C1)C)C(=O)P(=O)(C2=CC=CC=C2)C(=O)C3=C(C=C(C=C3C)C)C)C	III	NO	NO	NON-Mutagenic (LOW reliability)	0.245	NEG	Rat	Systemic	1000	Rat	Systemic	300
1634-04-4	Propane, 2-methoxy-2-methyl	CC(C)(C)OC	I	NO	NO	NON-Mutagenic (EXPERIMENTAL value)	1	NEG				Rat	Systemic	209
1678-91-7	Cyclohexane, ethyl-	CCC1CCCCC1	I	NO	NO	NON-Mutagenic (GOOD reliability)	0.961	NEG	Rat	Systemic	40
1696-20-4	N-Acetylmorpholine	CC(=O)N1CCOCC1	II	NO	NO	Mutagenic (MODERATE reliability)	0.755	NEG	Rat	Repro/Systemic	250
1709-70-2	Ethanox 330	CC1=C(C(=C(C(=C1CC2=CC(=C(C(=C2)C(C)(C)C)O)C(C)(C)C)C)CC3=CC(=C(C(=C3)C(C)(C)C)O)C(C)(C)C)C)CC4=CC(=C(C(=C4)C(C)(C)C)O)C(C)(C)C	III	NO	NO	NON-Mutagenic (LOW reliability)	0	NEG										Dog	Systemic	250	250
1739-84-0	1,2-dimethylimidazole	CC1=NC=CN1C	III	NO	NO	Mutagenic (LOW reliability)	0	NEG	Rat	Systemic	150	Rat	Systemic	100
1761-71-3	Cyclohexanamine, 4,4'-methylenebis-	C1CC(CCC1CC2CCC(CC2)N)N	III	NO	NO	NON-Mutagenic (EXPERIMENTAL value)	1	NEG	Rat	Repro/Systemic	15
17865-32-6	Silane, cyclohexyldimethoxymethyl	O(C)[Si](OC)(C)C1CCCCC1	III	NO	NO	NON-Mutagenic (LOW reliability)	0.316	NEG	Rat	Systemic	1000
17928-28-8	Methyltris(trimethylsiloxy)silane	C[Si](C)(C)O[Si](C)(O[Si](C)(C)C)O[Si](C)(C)C	III	NO	NO	NON-Mutagenic (LOW reliability)	0.295	NEG				Rat	Systemic	20
1825-62-3	Trimethylethoxysilane	CCO[Si](C)(C)C	III	NO	NO	NON-Mutagenic (LOW reliability)	0.347	NEG	Rat	Repro/Develop	150
1843-03-4	Tris(2-methyl-4-hydroxy-5-tert-butylphenyl)butane	CC1=CC(=C(C=C1C(C)CC(C2=CC(=C(C=C2C)O)C(C)(C)C)C3=CC(=C(C=C3C)O)C(C)(C)C)C(C)(C)C)O	III	NO	NO	NON-Mutagenic (GOOD reliability)	0.919	NEG				Rat	Systemic	38.1
1879-09-0	6-tert-Butyl-2,4-dimethylphenol	CC1=CC(=C(C(=C1)C(C)(C)C)O)C	I	NO	NO	NON-Mutagenic (GOOD reliability)	0.97	NEG	Rat	Repro/Systemic	30
1889-67-4	2,3-Dimethyl-2,3-diphenylbutane	CC(C)(C1=CC=CC=C1)C(C)(C)C2=CC=CC=C2	III	NO	NO	NON-Mutagenic (MODERATE reliability)	0.759	NEG	Rat	Repro/Systemic	10	Rat	Systemic	10
2031-67-6	Silane, triethoxymethyl-	CCO[Si](C)(OCC)OCC	III	NO	NO	NON-Mutagenic (LOW reliability)	0.353	NEG	Rat	Repro/Systemic	150
2044-64-6	N,N-Dimethylacetoacetamide	CC(=O)CC(=O)N(C)C	I	NO	NO	NON-Mutagenic (GOOD reliability)	0.909	NEG	Rat	Repro/Systemic	100
2049-95-8	Benzene, (1,1-dimethylpropyl)-	CCC(C)(C)C1=CC=CC=C1	I	NO	NO	NON-Mutagenic (GOOD reliability)	0.963	NEG	Rat	Systemic	300
2082-79-3	Irganox 1076	CCCCCCCCCCCCCCCCCCOC(=O)CCC1=CC(=C(C(=C1)C(C)(C)C)O)C(C)(C)C	I	NO	NO	NON-Mutagenic (MODERATE reliability)	0.82	NEG	Rat	Developmental	96	Dog	Systemic	34				Rat	Systemic	64	64
2082-81-7	1,4-Butanediol dimethacrylate	CC(=C)C(=O)OCCCCOC(=O)C(=C)C	III	NO	NO	NON-Mutagenic (EXPERIMENTAL value)	1	NEG (Weight of evidence)	Rat	Repro/Systemic	300
21245-02-3	Padimate O	CCCCC(CC)COC(=O)C1=CC=C(C=C1)N(C)C	III	YES	YES	Mutagenic (LOW reliability)	0	NEG	Rat	Systemic	300
2155-60-4	Dibutyl itaconate	CCCCOC(=O)CC(=C)C(=O)OCCCC	I	NO	NO	NON-Mutagenic (GOOD reliability)	0.95	NEG	Rat	Developmental	300	Rat	Systemic	1000
2156-97-0	Dodecyl acrylate	CCCCCCCCCCCCOC(=O)C=C	I	NO	NO	NON-Mutagenic (GOOD reliability)	0.972	NEG (Read-across)	Rat	Repro/Systemic	1000
21643-42-5	2-Propenoic acid, tetradecyl ester	CCCCCCCCCCCCCCOC(=O)C=C	I	NO	NO	NON-Mutagenic (GOOD reliability)	0.96	NEG (Read-across)	Rat	Repro/Systemic	1000
2226-96-2	4-hydroxy-2,2,6,6-tetramethylpiperidinoxyl	CC1(CC(CC(N1O)(C)C)O)C	II	NO	NO	Mutagenic (EXPERIMENTAL value)	1	NEG	Rat	Systemic	40
2235-00-9	1-Vinylazepan-2-one	C=CN1CCCCCC1=O	II	NO	NO	Mutagenic (LOW reliability)	0	NEG	Rat	Systemic	50
23128-74-7	Irganox 1098	CC(C)(C)C1=CC(=CC(=C1O)C(C)(C)C)CCC(=O)NCCCCCCNC(=O)CCC2=CC(=C(C(=C2)C(C)(C)C)O)C(C)(C)C	II	NO	NO	NON-Mutagenic (MODERATE reliability)	0.875	NEG				Dog	Systemic	750
23783-42-8	Tetraethylene glycol monomethyl ether	COCCOCCOCCOCCO	III	NO	NO	NON-Mutagenic (GOOD reliability)	0.959	NEG	Rat	Repro/Systemic	1000
23949-66-8	Ethanediamide, N-(2-ethoxyphenyl)-N'-(2-ethylphenyl)-	CCC1=CC=CC=C1NC(=O)C(=O)NC2=CC=CC=C2OCC	III	NO	NO	NON-Mutagenic (LOW reliability)	0.633	NEG				Rat	Systemic	521.47
2403-88-5	2,2,6,6-Tetramethyl-4-hydroxypiperidine	CC1(CC(CC(N1)(C)C)O)C	II	NO	NO	Mutagenic (MODERATE reliability)	0.864	NEG				Rat	OECD 422: Combo of repeat dose + repro/dev screen	200
2432-99-7	11 -aminoundecanoic acid	C(CCCCCN)CCCCC(=O)O	I	NO	NO	NON-Mutagenic (GOOD reliability)	0.952	NEG	Rabbit	Repro/Develop	100	Mouse	Systemic	1800
2440-22-4	Drometrizole	CC1=CC(=C(C=C1)O)N2N=C3C=CC=CC3=N2	III	NO	NO	Mutagenic (MODERATE reliability)	0.765	NEG	Rat	Repro/Systemic	30	Rat	Systemic	100				Rat	Systemic	47	47
2455-24-5	Tetrahydrofurfuryl methacrylate	CC(=C)C(=O)OCC1CCCO1	II	NO	NO	Mutagenic (MODERATE reliability)	0.716	NEG	Rat	Repro/Systemic	120
24851-98-7	Cyclopentaneacetic acid, 3-oxo-2-pentyl-, methyl ester	CCCCCC1C(CCC1=O)CC(=O)OC	I	NO	NO	NON-Mutagenic (MODERATE reliability)	0.839	NEG				Rat	Systemic	100
2495-37-6	2-Propenoic acid, 2-methyl-, phenylmethyl ester	CC(=C)C(=O)OCC1=CC=CC=C1	I	NO	NO	NON-Mutagenic (MODERATE reliability)	0.854	NEG	Rat	Repro/Systemic	500
25307-17-9	2,2′-(9-Octadecen-1-ylimino)bis[ethanol]	CCCCCCCCC=CCCCCCCCCN(CCO)CCO	III	NO	NO	NON-Mutagenic (GOOD reliability)	0.915	NEG	Rat	Systemic	30	Rat	Systemic	30
2530-85-0	3-Trimethoxysilane propyl methacrylate	CC(=C)C(=O)OCCC[Si](OC)(OC)OC	III	NO	NO	NON-Mutagenic (LOW reliability)	0.363	NEG	Rat	Developmental	520
2550-26-7	2-Butanone, 4-phenyl-	CC(=O)CCC1=CC=CC=C1	I	NO	NO	NON-Mutagenic (MODERATE reliability)	0.858	NEG				Rat	Systemic	500
25973-55-1	Tinuvin 328	CCC(C)(C)C1=CC(=C(C(=C1)N2N=C3C=CC=CC3=N2)O)C(C)(C)CC	III	NO	NO	NON-Mutagenic (LOW reliability)	0.59	NEG	Rat	OECD 422: Combo of repeat dose + repro/dev screen	2.5	Dog	OECD 409: Repeat Non-Rodent 90D	30
26040-51-7	1,2-benzenedicarboxylic acid, 3,4,5,6-tetrabromo, 1,2-bis(2-ethylhexyl) ester (TBPH)	CCCCC(CC)COC(=O)C1=C(C(=C(C(=C1Br)Br)Br)Br)C(=O)OCC(CC)CCCC	III	NO	YES	NON-Mutagenic (GOOD reliability)	0.926	NEG (Weight of evidence)				Rat	Systemic	223.4	Rat	Systemic	1000				1000
2634-33-5	Benzisothiazolone	C1=CC=C2C(=C1)C(=O)NS2	II	NO	NO	Mutagenic (LOW reliability)	0.699	NEG	Rat	Systemic	150	Dog	Systemic	5
26741-53-7	Irgafos 126	CC(C)(C)C1=CC(=C(C=C1)OP2OCC3(CO2)COP(OC3)OC4=C(C=C(C=C4)C(C)(C)C)C(C)(C)C)C(C)(C)C	III	NO	NO	NON-Mutagenic (EXPERIMENTAL value)	1	NEG				Dog	Systemic	12	Rat	Systemic	25				25
2680-03-7	2-Propenamide, N,N-dimethyl-	CN(C)C(=O)C=C	I	YES	NO	NON-Mutagenic (MODERATE reliability)	0.835	NEG	Rat	Repro/Develop	5
2682-20-4	Methylisothiazolinone	CN1C(=O)C=CS1	II	NO	NO	NON-Mutagenic (MODERATE reliability)	0.719	NEG	Rat	Systemic	28.59	Rat	Systemic	19
2687-91-4	N-Ethyl-2-pyrrolidone	CCN1CCCC1=O	II	NO	NO	NON-Mutagenic (MODERATE reliability)	0.856	NEG	Rabbit	Developmental	60
27676-62-6	Ethanox 314	CC(C)(C)C1=CC(=CC(=C1O)C(C)(C)C)CN2C(=O)N(C(=O)N(C2=O)CC3=CC(=C(C(=C3)C(C)(C)C)O)C(C)(C)C)CC4=CC(=C(C(=C4)C(C)(C)C)O)C(C)(C)C	III	NO	NO	NON-Mutagenic (LOW reliability)	0	NEG	Rat	Systemic	1000	Rat	Systemic	1000
2786-76-7	Pigment red 170	CCOC1=CC=CC=C1NC(=O)C2=CC3=CC=CC=C3C(=C2O)N=NC4=CC=C(C=C4)C(=O)N	III	YES	NO	Mutagenic (GOOD reliability)	0.919	NEG	Rat	Systemic	1172
27955-94-8	4,4',4''-(ethan-1,1,1-triyl)triphenol	CC(C1=CC=C(C=C1)O)(C2=CC=C(C=C2)O)C3=CC=C(C=C3)O	III	NO	NO	NON-Mutagenic (LOW reliability)	0.563	NEG	Rat	Systemic	100
2867-47-2	N,N-Dimethylaminoethyl methacrylate	O=C(OCCN(C)C)C(=C)C	I	NO	NO	NON-Mutagenic (GOOD reliability)	0.944	NEG (Weight of evidence)	Rat	Developmental	600	Rat	Systemic	500
294-62-2	Cyclododecane	C1CCCCCCCCCCC1	I	NO	NO	NON-Mutagenic (GOOD reliability)	0.937	NEG	Rat	Systemic	150
29911-28-2	2-Propanol, 1-(2-butoxy-1-methylethoxy)-	OC(C)COC(C)COCCCC	III	NO	NO	NON-Mutagenic (MODERATE reliability)	0.85	NEG	Rat	Systemic	400	Rat	Systemic	450
31570-04-4	Irgafos 168	O(C1=CC=C(C=C1C(C)(C)C)C(C)(C)C)P(OC2=CC=C(C=C2C(C)(C)C)C(C)(C)C)OC3=CC=C(C=C3C(C)(C)C)C(C)(C)C	III	NO	NO	NON-Mutagenic (LOW reliability)	0	NEG	Rat	Systemic	250	Rat	Systemic	500				Rat	Systemic	58	58
3238-40-2	2,5-Furandicarboxylic acid	O=C(O)C=1OC(=CC1)C(=O)O	II	NO	NO	Mutagenic (MODERATE reliability)	0.763	NEG	Rat	Developmental	1000	Rat	Systemic	1000
32687-78-8	Irganox 1024	O=C(NNC(=O)CCC=1C=C(C(O)=C(C1)C(C)(C)C)C(C)(C)C)CCC=2C=C(C(O)=C(C2)C(C)(C)C)C(C)(C)C	III	YES	NO	Mutagenic (LOW reliability)	0	NEG	Rat	Systemic	936	Rat	Systemic	624
3319-31-1	tri(2-ethylhexyl) trimellitate (TOTM)	O=C(OCC(CC)CCCC)C1=CC=C(C(=O)OCC(CC)CCCC)C(=C1)C(=O)OCC(CC)CCCC	I	NO	YES	NON-Mutagenic (EXPERIMENTAL value)	1	NEG	Rat	Repro/Systemic	1000	Rat	Systemic	225
3622-84-2	Benzenesulfonamide, N-butyl-	O=S(=O)(NCCCC)C=1C=CC=CC1	III	NO	NO	NON-Mutagenic (GOOD reliability)	0.955	NEG	Rat	Systemic	50	Rat	Systemic	51.9
36443-68-2	Irganox 245	O=C(OCCOCCOCCOC(=O)CCC=1C=C(C(O)=C(C1)C(C)(C)C)C)CCC=2C=C(C(O)=C(C2)C(C)(C)C)C	III	NO	NO	NON-Mutagenic (MODERATE reliability)	0.892	NEG	Rat	Systemic	85	Rat	Systemic	11.1				Rat	Systemic	15	15
36653-82-4	1-Hexadecanol	OCCCCCCCCCCCCCCCC	I	NO	NO	NON-Mutagenic (MODERATE reliability)	0.882	NEG (Read-across)	Rat	Systemic	1000	Rat	Systemic	4257
3844-45-9	Brilliant Blue FCF	CCN(CC1=CC(=CC=C1)S(=O)(=O)[O-])C2=CC=C(C=C2)C(=C3C=CC(=[N+](CC)CC4=CC(=CC=C4)S(=O)(=O)[O-])C=C3)C5=CC=CC=C5S(=O)(=O)[O-].[Na+].[Na+]	III	NO	NO	[Error]	-	NEG	Rat	Developmental	2000	Rat	Repro/Systemic	1072				Rat	Systemic	630	630
3891-98-3	2,6,10-trimethyldodecane	CCC(C)CCCC(C)CCCC(C)C	I	NO	NO	NON-Mutagenic (GOOD reliability)	0.95	NEG	Rat	Developmental	1000	Rat	Systemic	1000
3896-11-5	Bumetrizole	ClC=1C=CC2=NN(N=C2C1)C3=CC(=CC(=C3O)C(C)(C)C)C	III	NO	NO	NON-Mutagenic (LOW reliability)	0.52	NEG	Rat	Repro/Systemic	1000	Rat	Systemic	637				Rat	Systemic	113.2	113.2
39670-09-2	2-[2-(2-Ethoxyethoxy)ethoxy]ethyl 2-methyl-2-propenoate	O=C(OCCOCCOCCOCC)C(=C)C	III	NO	NO	NON-Mutagenic (GOOD reliability)	0.958	NEG	Rat	Repro/Systemic	1000
40601-76-1	Cyanox 1790	O=C1N(C(=O)N(C(=O)N1CC2=C(C=C(C(O)=C2C)C(C)(C)C)C)CC3=C(C=C(C(O)=C3C)C(C)(C)C)C)CC4=C(C=C(C(O)=C4C)C(C)(C)C)C	III	NO	NO	NON-Mutagenic (MODERATE reliability)	0.866	NEG	Rat	Systemic	1190	Rat	Systemic	400
4221-80-1	2,4-Di-tert-butylphenyl-3,5-dibutyl-4-hydroxybenzoate	O=C(OC1=CC=C(C=C1C(C)(C)C)C(C)(C)C)C=2C=C(C(O)=C(C2)C(C)(C)C)C(C)(C)C	I	NO	NO	NON-Mutagenic (GOOD reliability)	0.907	NEG				Dog	Systemic	690
4419-11-8	2,2'-azobis[2,4-dimethylvaleronitrile]	N#CC(N=NC(C#N)(C)CC(C)C)(C)CC(C)C	III	YES	NO	Mutagenic (LOW reliability)	0.573	NEG (Read-across)	Rat	Repro/Systemic	250	Rat	Systemic	701
4724-48-5	octylphosphonic acid	O=P(O)(O)CCCCCCCC	III	NO	NO	NON-Mutagenic (MODERATE reliability)	0.746	NEG	Rat	Systemic	12
48145-04-6	Phenoxyethyl acrylate	O=C(OCCOC=1C=CC=CC1)C=C	II	NO	NO	NON-Mutagenic (GOOD reliability)	0.927	NEG	Rat	Repro/Systemic	300	Rat	Systemic	350
482-89-3	Indigo	O=C1C=2C=CC=CC2NC1=C3NC=4C=CC=CC4C3=O	III	YES	NO	Mutagenic (EXPERIMENTAL value)	1	NEG	Rat	Systemic	1150	Dog	Systemic	750				Rat	Systemic	1200	1200
487-68-3	Benzaldehyde, 2,4,6-trimethyl-	O=CC=1C(=CC(=CC1C)C)C	I	YES	NO	NON-Mutagenic (GOOD reliability)	0.949	NEG	Rat	Systemic	40
5131-66-8	2-Propanol, 1-butoxy-	OC(C)COCCCC	III	NO	NO	NON-Mutagenic (MODERATE reliability)	0.852	NEG	Rat	Systemic	400	Rat	Systemic	350
5187-23-5	1,3-Dioxane-5-methanol, 5-ethyl-	OCC1(COCOC1)CC	III	NO	NO	Mutagenic (MODERATE reliability)	0.825	NEG	Rat	Developmental	1000	Rat	Systemic	750
52722-86-8	1-(2-Hydroxyethyl)-2,2,6,6-tetramethyl-4-piperidinol	OCCN1C(C)(C)CC(O)CC1(C)C	II	NO	NO	Mutagenic (MODERATE reliability)	0.847	NEG	Rat	Systemic	300	Rat	Systemic	750
52829-07-9	Tinuvin 770	O=C(OC1CC(NC(C)(C)C1)(C)C)CCCCCCCCC(=O)OC2CC(NC(C)(C)C2)(C)C	II	NO	NO	NON-Mutagenic (MODERATE reliability)	0.832	NEG	Rabbit	Developmental	60	Rat	Repro/Systemic	36
538-23-8	Tricaprilin	O=C(OCC(OC(=O)CCCCCCC)COC(=O)CCCCCCC)CCCCCCC	I	NO	NO	NON-Mutagenic (MODERATE reliability)	0.844	NEG										Rat	Systemic	2390	2390
540-88-5	tert-butyl acetate	O=C(OC(C)(C)C)C	I	NEG	NEG	NON-Mutagenic (GOOD reliability)	0.962	NEG	Rat	Developmental	800
540-97-6	Dodecamethylcyclohexasiloxane	C[Si]1(O[Si](O[Si](O[Si](O[Si](O[Si](O1)(C)C)(C)C)(C)C)(C)C)(C)C)C	III	NO	NO	NON-Mutagenic (LOW reliability)	0.336	NEG	Rat	Repro/Systemic	1000
541-05-9	Hexamethylcyclotrisiloxane	C[Si]1(O[Si](O[Si](O1)(C)C)(C)C)C	III	NO	NO	NON-Mutagenic (EXPERIMENTAL value)	1	NEG	Rat	Systemic	25
541-73-1	meta dichlorobenzene	C1=CC(=CC(=C1)Cl)Cl	III	NO	NO	NON-Mutagenic (LOW reliability)	0.35	NEG	Rat	Systemic	147	Rat	Systemic	9
542-28-9	2H-Pyran-2-one, tetrahydro-	C1CCOC(=O)C1	I	NO	NO	NON-Mutagenic (GOOD reliability)	0.953	NEG	Rat	Repro/Systemic	300
5444-75-7	Ethylhexyl benzoate	CCCCC(CC)COC(=O)C1=CC=CC=C1	I	NO	YES	NON-Mutagenic (GOOD reliability)	0.961	NEG				Rat	Systemic	300
546-56-5	Octaphenylcyclotetrasiloxane	C1=CC=C(C=C1)[Si]2(O[Si](O[Si](O[Si](O2)(C3=CC=CC=C3)C4=CC=CC=C4)(C5=CC=CC=C5)C6=CC=CC=C6)(C7=CC=CC=C7)C8=CC=CC=C8)C9=CC=CC=C9	III	NO	NO	NON-Mutagenic (EXPERIMENTAL value)	1	NEG	Rat	Repro/Systemic	1000
552-30-7	Trimellitic anhydride	C1=CC2=C(C=C1C(=O)O)C(=O)OC2=O	III	NO	NO	NON-Mutagenic (GOOD reliability)	0.939	NEG				Rat	Systemic	500
556-61-6	methyl isothiocyanate (MITC)	CN=C=S	III	YES	NO	NON-Mutagenic (LOW reliability)	0.334	NEG	Rat	Repro/Systemic	2
556-67-2	Cyclic poly(dimethylsiloxane) (n=04)	C[Si]1(O[Si](O[Si](O[Si](O1)(C)C)(C)C)(C)C)C	III	NO	NO	NON-Mutagenic (MODERATE reliability)	0.869	NEG	Rabbit	Repro/Systemic	50
56-41-7	L-Alanine	[C@@H](C(O)=O)(C)N	I	NO	NO	NON-Mutagenic (EXPERIMENTAL value)	1	NEG	Rat	Systemic	5000
56-81-5	Glycerol	C(C(CO)O)O	I	NO	NO	NON-Mutagenic (MODERATE reliability)	0.838	NEG	Rat	Systemic	1600	Rat	Systemic	4580				Rat	Systemic	8000	8000
57-13-6	Urea	C(=O)(N)N	III	NO	NO	NON-Mutagenic (GOOD reliability)	0.972	NEG	Rat	Developmental	1000							Mouse	Systemic	6400	6400
57-55-6	1,2-Propanediol (Propylene glycol)	CC(CO)O	I	NO	NO	NON-Mutagenic (EXPERIMENTAL value)	1	NEG	Rat	Developmental	10400	Other	Systemic	443	Rat	Systemic	13200	Dog	Systemic	2000	2000
577-11-7	docusate sodium	CCCCC(CC)COC(=O)CC(C(=O)OCC(CC)CCCC)S(=O)(=O)[O-].[Na+]	III	NO	YES	NON-Mutagenic (EXPERIMENTAL value)	1	NEG				Rat	Systemic	1000
586-62-9	Cyclohexene, 1-methyl-4-(1-methylethylidene)-	CC1=CCC(=C(C)C)CC1	I	NO	NO	NON-Mutagenic (GOOD reliability)	0.959	NEG	Rat	Repro/Systemic	154.6
5888-33-5	Isobornyl acrylate	CC1(C2CCC1(C(C2)OC(=O)C=C)C)C	I	NO	NO	NON-Mutagenic (EXPERIMENTAL value)	1	NEG	Rat	Repro/Systemic	100	Rat	Systemic	15
5973-71-7	Benzaldehyde, 3,4-dimethyl-	CC1=C(C=C(C=C1)C=O)C	I	YES	NO	NON-Mutagenic (EXPERIMENTAL value)	1	NEG	Rat	Developmental	250
5989-27-5	D-Limonene	CC1=CCC(CC1)C(=C)C	I	NO	NO	NON-Mutagenic (EXPERIMENTAL value)	1	NEG	Rat	Systemic	825	Mouse	Systemic	500				Rat	Systemic	300	300
599-64-4	4-Cumylphenol	CC(C)(C1=CC=CC=C1)C2=CC=C(C=C2)O	III	NO	NO	NON-Mutagenic (GOOD reliability)	0.945	NEG	Rat	Repro/Systemic	50
603-35-0	Triphenylphosphine	C1=CC=C(C=C1)P(C2=CC=CC=C2)C3=CC=CC=C3	III	NO	NO	Mutagenic (MODERATE reliability)	0.767	NEG	Dog	Systemic	1	Rat	Systemic	6
61167-58-6	2,2'-Methylenebis(4-methyl-6-tert-butylphenol) monoacrylate	CC1=CC(=C(C(=C1)C(C)(C)C)O)CC2=C(C(=CC(=C2)C)C(C)(C)C)OC(=O)C=C	III	NO	NO	NON-Mutagenic (MODERATE reliability)	0.873	NEG	Rat	Systemic	2792	Rat	Systemic	2193.3
615-60-1	4-chloro-1,2-dimethylbenzene	CC1=C(C=C(C=C1)Cl)C	III	NO	YES	NON-Mutagenic (GOOD reliability)	0.925	NEG	Rat	OECD 407: Repeat Rodent 28D	50
616-38-6	dimethyl carbonate	COC(=O)OC	I	NO	NO	NON-Mutagenic (GOOD reliability)	0.94	NEG	Rabbit	Developmental	1000	Rat	Repro/Systemic	500
616-45-5	2-​Pyrrolidinone	C1CC(=O)NC1	II	NO	NO	NON-Mutagenic (EXPERIMENTAL value)	1	NEG	Rat	Repro/Systemic	134	Rat	Systemic	207
617-52-7	Butanedioic acid, methylene-, dimethyl ester	COC(=O)CC(=C)C(=O)OC	I	NO	NO	NON-Mutagenic (GOOD reliability)	0.969	NEG (Weight of evidence)				Rat	Repro/Systemic	350
622-97-9	Benzene, 1-ethenyl-4-methyl-	CC1=CC=C(C=C1)C=C	I	NO	NO	NON-Mutagenic (MODERATE reliability)	0.838	NEG (Weight of evidence)				Rat	OECD 416: 2-Gen	200
62-56-6	Thiourea	C(=S)(N)N	III	NO	YES	NON-Mutagenic (MODERATE reliability)	0.893	NEG				Rat	Systemic	1.73				Rat	Systemic	6.88	6.88
629-82-3	Octane, 1,1'-oxybis-	CCCCCCCCOCCCCCCCC	III	NO	NO	NON-Mutagenic (GOOD reliability)	0.932	NEG	Rat	Developmental	1000	Rat	Systemic	1000
6362-80-7	1,1'-(1,1-dimethyl-3-methylene-1,3-propanediyl)bisbenzene	CC(C)(CC(=C)C1=CC=CC=C1)C2=CC=CC=C2	III	NO	NO	NON-Mutagenic (EXPERIMENTAL value)	1	NEG	Rat	Systemic	45	Rat	Systemic	800
637-92-3	2-ethoxy-2-methylpropane (ETBE)	CCOC(C)(C)C	I	NO	NO	NON-Mutagenic (GOOD reliability)	0.91	NEG	Rat	Developmental	500	Rat	Repro/Systemic	300	Rat	Systemic	100	Rat	Systemic	28	28
6386-38-5	3-(3,5-Di-tert-butyl-4-hydroxy-phenyl)propionic acid methyl ester	CC(C)(C)C1=CC(=CC(=C1O)C(C)(C)C)CCC(=O)OC	I	NO	NO	NON-Mutagenic (GOOD reliability)	0.94	NEG	Rat	Repro/Systemic	10	Rat	Systemic	40
6390-69-8	2,2′-Biphenyldiol, 3,3′,5,5′-tetra-tert-butyl	CC(C)(C)C1=CC(=C(C(=C1)C(C)(C)C)O)C2=C(C(=CC(=C2)C(C)(C)C)C(C)(C)C)O	III	NO	YES	NON-Mutagenic (EXPERIMENTAL value)	1	NEG	Rat	Systemic	11.7
64-17-5	Ethanol	CCO	I	NO	NO	NON-Mutagenic (EXPERIMENTAL value)	0.85	NEG (Weight of evidence)				Rat	Systemic	3900
64-19-7	acetic acid	CC(=O)O	I	NO	NO	NON-Mutagenic (EXPERIMENTAL value)	1	NEG	Rat	Systemic	290
6422-86-2	1,4-Benzenedicarboxylic acid, bis(2-ethylhexyl) ester	CCCCC(CC)COC(=O)C1=CC=C(C=C1)C(=O)OCC(CC)CCCC	I	NO	YES	NON-Mutagenic (MODERATE reliability)	0.864	NEG (Weight of evidence)	Rat	Systemic	487	Rat	Systemic	277				Rat	Systemic	102	102
646-06-0	1,3-Dioxolane	C1COCO1	III	NO	NO	NON-Mutagenic (EXPERIMENTAL value)	1	NEG (WEight of evidence)	Rat	OECD 407: Repeat Rodent 28D	75
647-42-7	2-(Perfluorohexyl)ethanol	C(CO)C(C(C(C(C(C(F)(F)F)(F)F)(F)F)(F)F)(F)F)(F)F	III	NO	YES	NON-Mutagenic (GOOD reliability)	0.924	NEG	rat	systemic	5	rat	systemic	5
652-67-5	Isosorbide	O[C@@H]1[C@@]2([C@@]([C@H](O)CO2)(OC1)[H])[H]	III	NO	NO	Mutagenic (MODERATE reliability)	0.746	NEG				rat	OECD 408: Repeat Rodent 90D	3347
659-70-1	Iso amyl isovalerate	CC(C)CCOC(=O)CC(C)C	I	NO	NO	NON-Mutagenic (EXPERIMENTAL value)	1	NEG	rat	OECD 407: Repeat Rodent 28D	1000	rat	OECD 422: Combo of repeat dose + repro/dev screen	800
661-19-8	Behenic alcohol	CCCCCCCCCCCCCCCCCCCCCCO	I	NO	NO	NON-Mutagenic (MODERATE reliability)	0.862	NEG	rabbit	OECD 414: Prenatal Dev	2000	rat	systemic	4412	dog	Non TG study-Systemic	2000				2000
6683-19-8	Irganox 1010	CC(C)(C)C1=CC(=CC(=C1O)C(C)(C)C)CCC(=O)OCC(COC(=O)CCC2=CC(=C(C(=C2)C(C)(C)C)O)C(C)(C)C)(COC(=O)CCC3=CC(=C(C(=C3)C(C)(C)C)O)C(C)(C)C)COC(=O)CCC4=CC(=C(C(=C4)C(C)(C)C)O)C(C)(C)C	I	NO	NO	NON-Mutagenic (LOW reliability)	0	NEG				dog	systemic	308.1				rat	systemic	446	446
6701-13-9	Decamethylene glycol dimethacrylate	CC(=C)C(=O)OCCCCCCCCCCOC(=O)C(=C)C	III	NO	NO	NON-Mutagenic (GOOD reliability)	0.956	NEG	rat	Repro/Develop	300
67-56-1	Methyl Alcohol	CO	I	NO	NO	NON-Mutagenic (EXPERIMENTAL value)	1	NEG	Rat	Repro/Develop	3.2
67-64-1	Acetone	CC(=O)C	I	NO	NO	NON-Mutagenic (EXPERIMENTAL value)	1	NEG	mouse	Non TG study-Systemic	1579	rat	OECD 408: Repeat Rodent 90D	900
67845-93-6	Cyasorb 2908	CCCCCCCCCCCCCCCCOC(=O)C1=CC(=C(C(=C1)C(C)(C)C)O)C(C)(C)C	I	NO	NO	NON-Mutagenic (GOOD reliability)	0.935	NEG	rat	Repro/Develop	1000	rat	systemic	375
68-12-2	N,N-dimethylformamide	CN(C)C=O	III	NO	NO	NON-Mutagenic (EXPERIMENTAL value)	1	NEG	rat	systemic	238
6846-50-0	TXIB (2,2,4-Trimethyl-1,3-pentanediol diisobutyrate)	CC(C)C(C(C)(C)COC(=O)C(C)C)OC(=O)C(C)C	I	NO	YES	NON-Mutagenic (GOOD reliability)	0.921	NEG	rabbit	Repro/Develop	300	rat	systemic	150
6915-15-7	malic acid	C(C(C(=O)O)O)C(=O)O	I	NO	NO	NON-Mutagenic (EXPERIMENTAL value)	1	NEG	mouse	Repro/Develop	266							rat	systemic	500	500
693-23-2	Dodecanedioic acid	C(CCCCCC(=O)O)CCCCC(=O)O	I	NO	NO	NON-Mutagenic (GOOD reliability)	0.963	NEG	rat	OECD 422: Combo of repeat dose + repro/dev screen	1000	rat	OECD 408: Repeat Rodent 90D	1800
696-29-7	Cyclohexane, (1-methylethyl)-	CC(C)C1CCCCC1	I	NO	NO	NON-Mutagenic (GOOD reliability)	0.964	NEG	rat	Repro/Develop	300
70321-86-7	Tinuvin 234	CC(C)(C1=CC=CC=C1)C2=CC(=C(C(=C2)N3N=C4C=CC=CC4=N3)O)C(C)(C)C5=CC=CC=C5	III	NO	NO	NON-Mutagenic (LOW reliability)	0	NEG	rat	systemic	933.8	rat	systemic	22.3
70356-09-1	Avobenzone	CC(C)(C)C1=CC=C(C=C1)C(=O)CC(=O)C2=CC=C(C=C2)OC	III	NO	NO	NON-Mutagenic (MODERATE reliability)	0.757	NEG	rat	OECD 414: Prenatal Dev	1000	rat	OECD 408: Repeat Rodent 90D	450
70-55-3	Benzenesulfonamide, 4-methyl-	CC1=CC=C(C=C1)S(=O)(=O)N	III	NO	NO	NON-Mutagenic (MODERATE reliability)	0.868	NEG	rat	Repro/Develop	52	rat	systemic	214
7087-68-5	Diisopropylethylamine	CCN(C(C)C)C(C)C	I	NO	NO	Mutagenic (LOW reliability)	0	NEG	rat	systemic	25
70969-58-3	Diisobutyl 1,2-cyclohexanedicarboxylate	CC(C)COC(=O)C1CCCCC1C(=O)OCC(C)C	I	NO	NO	NON-Mutagenic (MODERATE reliability)	0.849	NEG	Rat	OECD 422: Combo of repeat dose + repro/dev screen	1000
70969-70-9	Hexanoic acid, 3,5,5-trimethyl-, 2-ethylhexyl ester	CCCCC(CC)COC(=O)CC(C)CC(C)(C)C	I	NO	YES	NON-Mutagenic (GOOD reliability)	0.937	NEG	rat	Repro/Develop	50
71-36-3	n-butanol	CCCCO	I	NO	NO	NON-Mutagenic (EXPERIMENTAL value)	1	NEG	rat	Developmental	1454	rat	Systemic	125
72-19-5	Threonine	[C@H]([C@@H](C)O)(C(O)=O)N	I	NO	NO	NON-Mutagenic (MODERATE reliability)	0.856	NEG	rat	systemic	1000	rat	systemic	900
7320-37-8	tetradecyloxirane	CCCCCCCCCCCCCCC1CO1	I	NO	NO	NON-Mutagenic (GOOD reliability)	0.953	NEG	rat	Repro/Develop	750
732-26-3	Phenol, 2,4,6-tri-tert-butyl-	CC(C)(C)C1=CC(=C(C(=C1)C(C)(C)C)O)C(C)(C)C	I	NO	NO	NON-Mutagenic (GOOD reliability)	0.956	NEG	rat	Repro/Develop	3				rat	systemic	1.5				1.5
7473-98-5	2-Hydroxy-2-methyl-1-phenylpropan-1-one	CC(C)(C(=O)C1=CC=CC=C1)O	I	NO	NO	NON-Mutagenic (GOOD reliability)	0.949	NEG	rabbit	Repro/Develop	50	Rat	systemic	50
74-88-4	Iodo methane	CI	III	YES	NO	Mutagenic (LOW reliability)	0.422	NEG (Weight of evidence)				Dog	OECD 409: Repeat Non-Rodent 90D	1.5				Mouse	Systemic	84	84
74-89-5	methylamine	CN	I	NO	NO	NON-Mutagenic (EXPERIMENTAL value)	1	NEG				Rat	Systemic	10
75-05-8	Acetonitrile	CC#N	III	NO	NO	NON-Mutagenic (EXPERIMENTAL value)	1	NEG (Weight of evidence)	Rabbit	Developmental	15
75-09-2	Methylene chloride	C(Cl)Cl	III	YES	NO	Mutagenic (EXPERIMENTAL value)	0.6	NEG (Weight of Evidence)										Rat	Systemic	6	6
75-15-0	Carbon disulfide	C(=S)=S	III	NO	NO	Mutagenic (LOW reliability)	0.343	NEG	Rat	Developmental	100	Rat	Repro/Develop	12
75-65-0	2-Propanol, 2-methyl-	CC(C)(C)O	I	NO	NO	NON-Mutagenic (EXPERIMENTAL value)	1	NEG	Rat	Repro/Systemic	64
75-71-8	Dichlorodifluoromethane	C(F)(F)(Cl)Cl	III	NO	NO	NON-Mutagenic (LOW reliability)	0.365	NEG				Rat	Repro/Systemic	150
75980-60-8	Diphenyl(2,4,6-trimethylbenzoyl) phosphine oxide	CC1=CC(=C(C(=C1)C)C(=O)P(=O)(C2=CC=CC=C2)C3=CC=CC=C3)C	III	NO	NO	NON-Mutagenic (LOW reliability)	0.206	NEG	Rat	Systemic	50	Rat	Repro/Systemic	60
75-98-9	pivalic acid (neopentanoic acid)	CC(C)(C)C(=O)O	I	NO	NO	NON-Mutagenic (GOOD reliability)	0.951	NEG	Rabbit	Developmental	12.5	Rat	Systemic	300
76-22-2	1,7,7-trimethylbicyclo[2.2.1]heptan-2-one	CC1(C2CCC1(C(=O)C2)C)C	I	NO	NO	NON-Mutagenic (MODERATE reliability)	0.788	NEG (Weight of evidence)				Rat	Systemic	3.2
763-69-9	Ethyl 3-ethoxypropionate	CCOCCC(=O)OCC	I	NO	NO	NON-Mutagenic (GOOD reliability)	0.939	NEG	Rat	Systemic	1000
7659-86-1	2-Ethylhexyl mercaptoacetate	CCCCC(CC)COC(=O)CS	I	NO	YES	NON-Mutagenic (GOOD reliability)	0.939	NEG	Rat	Repro/Systemic	50
52225-20-4	alpha-Tocopherol acetate	CC1=C(C(=C(C2=C1OC(CC2)(C)CCCC(C)CCCC(C)CCCC(C)C)C)OC(=O)C)C	II	NO	NO	NON-Mutagenic (GOOD reliability)	0.923	NEG	Rat	Systemic	2000	Rat	Systemic	500
770-35-4	1-Phenoxy-2-propanol	CC(COC1=CC=CC=C1)O	III	NO	NO	NON-Mutagenic (LOW reliability)	0	NEG	Rat	Systemic	82	Rat	Systemic	146	Rat	Repro/Systemic	114				114
77-62-3	2,2'-methylenebis[6-(1-methylcyclohexyl)-p-cresol]	CC1=CC(=C(C(=C1)C2(CCCCC2)C)O)CC3=C(C(=CC(=C3)C)C4(CCCCC4)C)O	II	NO	NO	NON-Mutagenic (GOOD reliability)	0.941	NEG	Rat	Repro/Systemic	1000
77-89-4	Acetyl triethyl citrate	CCOC(=O)CC(CC(=O)OCC)(C(=O)OCC)OC(=O)C	III	NO	YES	NON-Mutagenic (GOOD reliability)	0.921	NEG	Mouse	Systemic	400
77-90-7	Tributyl acetylcitrate	CCCCOC(=O)CC(CC(=O)OCCCC)(C(=O)OCCCC)OC(=O)C	III	NO	YES	NON-Mutagenic (EXPERIMENTAL value)	1	NEG	Rat	Repro/Systemic	1000	Rat	Systemic	1000	Rat	Systemic	300				300
77-92-9	Citric acid	C(C(=O)O)C(CC(=O)O)(C(=O)O)O	III	NO	YES	NON-Mutagenic (EXPERIMENTAL value)	1	NEG	Mouse	Repro/Systemic	241
77-93-0	triethyl citrate	CCOC(=O)CC(CC(=O)OCC)(C(=O)OCC)O	III	NO	YES	NON-Mutagenic (MODERATE reliability)	0.823	NEG	Rat	Systemic	4000	Dog	Systemic	280				Rat	Systemic	600	600
77-99-6	1,3-Propanediol, 2-ethyl-2-(hydroxymethyl)-	CCC(CO)(CO)CO	I	NO	YES	NON-Mutagenic (GOOD reliability)	0.948	NEG	Rat	Systemic	200	Rat	Systemic	67
78-40-0	Triethyl phosphate	CCOP(=O)(OCC)OCC	III	YES	NO	NON-Mutagenic (EXPERIMENTAL value)	1	NEG	Rabbit	Developmental	80	Rat	Systemic	200
78-51-3	Tri(2-butoxyethyl) phosphate	CCCCOCCOP(=O)(OCCOCCCC)OCCOCCCC	III	NO	NO	NON-Mutagenic (EXPERIMENTAL value)	0	NEG	Rat	Systemic	100	Rat	Systemic	20
78-59-1	Isophorone	CC1=CC(=O)CC(C1)(C)C	II	YES	NO	NON-Mutagenic (EXPERIMENTAL value)	1	NEG	Rat	Repro/Systemic	100	Rat	Repro/Systemic	65
78-62-6	Silane, diethoxydimethyl-	CCO[Si](C)(C)OCC	III	NO	NO	NON-Mutagenic (LOW reliability)	0.353	NEG	Rat	Repro/Systemic	300
78-92-2	2-butanol	CCC(C)O	I	NO	NO	NON-Mutagenic (GOOD reliability)	0.972	NEG				Rat	Repro/Systemic	1644
79-14-1	glycolic acid	C(C(=O)O)O	I	NO	NO	NON-Mutagenic (GOOD reliability)	0.949	NEG	Rat	Developmental	150	Rat	Systemic	150
79-77-6	(E)-4-(2,6,6-trimethyl-1-cyclohexen-1-yl)-3-buten-2-one, (aka beta-Ionone)	C(=C/C(C)=O)\C=1C(C)(C)CCCC1C	II	YES	NO	NON-Mutagenic (EXPERIMENTAL value)	1	NEG	Rabbit	Developmental	50	Rat	Systemic	72
79-92-5	camphene	CC1(C2CCC(C2)C1=C)C	I	NO	NO	NON-Mutagenic (EXPERIMENTAL value)	1	NEG	Rat	Systemic	62.5
80-05-7	bisphenol A	CC(C)(C1=CC=C(C=C1)O)C2=CC=C(C=C2)O	III	NO	NO	NON-Mutagenic (EXPERIMENTAL value)	1	NEG	Rat	Systemic	200	Rat	Repro/Systemic	50
80-09-1	Bisphenol S	C1=CC(=CC=C1O)S(=O)(=O)C2=CC=C(C=C2)O	III	NO	NO	NON-Mutagenic (EXPERIMENTAL value)	1	NEG	Rat	Repro/Systemic	10	Rat	Repro/Systemic	60
80-46-6	4-tert-Pentylphenol	CCC(C)(C)C1=CC=C(C=C1)O	I	NO	NO	NON-Mutagenic (EXPERIMENTAL value)	1	NEG	Rat	Developmental	50	Rat	Systemic	200
80-62-6	Methyl methacrylate	CC(=C)C(=O)OC	I	NO	NO	NON-Mutagenic (GOOD reliability)	0.967	NEG	Rabbit	Developmental	450	Rat	Repro/Systemic	400				Rat	Systemic	124.1	124.1
81-48-1	1-Hydroxy-4-(p-toluidino)anthraquinone	CC1=CC=C(C=C1)NC2=C3C(=C(C=C2)O)C(=O)C4=CC=CC=C4C3=O	III	YES	NO	Mutagenic (GOOD reliability)	0.949	NEG	Rat	Systemic	1000
818-61-1	2-Hydroxyethyl acrylate	C=CC(=O)OCCO	I	NO	NO	NON-Mutagenic (EXPERIMENTAL value)	1	NEG (Weight of Evidence)	Rabbit	Developmental	20	Dog	Systemic	125
821-55-6	2-Nonanone	CCCCCCCC(=O)C	I	NO	NO	NON-Mutagenic (GOOD reliability)	0.966	NEG	Rat	Systemic	2000
83-56-7	1,5-Dihydroxynaphthalene	C1=CC2=C(C=CC=C2O)C(=C1)O	III	NO	NO	Mutagenic (MODERATE reliability)	0.888	NEG	Rat	Developmental	360	Rat	Systemic	50
839-90-7	Tris(2-hydroxyethyl) isocyanurate	C(CO)N1C(=O)N(C(=O)N(C1=O)CCO)CCO	III	NO	NO	NON-Mutagenic (EXPERIMENTAL value)	0	NEG	Rat	Repro/Systemic	1000
840-65-3	2,6-Dimethyl 2,6-naphthalenedicarboxylate	COC(=O)C1=CC2=C(C=C1)C=C(C=C2)C(=O)OC	III	NO	NO	NON-Mutagenic (GOOD reliability)	0.939	NEG	Rat	Repro/Systemic	1000	Rat	Systemic	3000
84-61-7	Dicyclohexyl phthalate	C1CCC(CC1)OC(=O)C2=CC=CC=C2C(=O)OC3CCCCC3	I	NO	YES	NON-Mutagenic (EXPERIMENTAL value)	1	NEG				Rat	Repro/Systemic	16
84-66-2	Diethyl phthalate	CCOC(=O)C1=CC=CC=C1C(=O)OCC	I	NO	YES	NON-Mutagenic (GOOD reliability)	0.962	NEG	Rat	Developmental	1250	Rat	Repro/Systemic	222
84-69-5	Diisobutyl phthalate	CC(C)COC(=O)C1=CC=CC=C1C(=O)OCC(C)C	I	NO	YES	NON-Mutagenic (EXPERIMENTAL value)	1	NEG (Read-across)				Rat	Systemic	500
84-74-2	Dibutyl phthalate	CCCCOC(=O)C1=CC=CC=C1C(=O)OCCCC	I	NO	YES	NON-Mutagenic (GOOD reliability)	0.979	NEG (Weight of evidence)				Rat	Systemic	152
85-42-7	Cyclohexane-1,2-dicarboxylic anhydride	C1CCC2C(C1)C(=O)OC2=O	I	NO	NO	Mutagenic (LOW reliability)	0.694	NEG	Rat	Systemic	300
85-44-9	Phthalic anhydride	C1=CC=C2C(=C1)C(=O)OC2=O	III	NO	NO	NON-Mutagenic (EXPERIMENTAL value)	0	NEG	Mouse	Systemic	7140	Rat	Systemic	1250				Rat	Systemic	500	500
85-60-9	1,1-Bis(3-tert-butyl-6-methyl-4-hydroxyphenyl)butane	CCCC(C1=CC(=C(C=C1C)O)C(C)(C)C)C2=CC(=C(C=C2C)O)C(C)(C)C	III	NO	NO	NON-Mutagenic (EXPERIMENTAL value)	1	NEG				Rat	Systemic	5
868-77-9	2-Hydroxyethyl methacrylate	CC(=C)C(=O)OCCO	I	NO	NO	NON-Mutagenic (EXPERIMENTAL value)	1	NEG (Weight of Evidence)	Rat	Repro/Systemic	100
87-41-2	1(3H)-Isobenzofuranone	C1C2=CC=CC=C2C(=O)O1	III	NO	NO	Mutagenic (LOW reliability)	0	NEG	Rat	Developmental	125							Rat	Systemic	207	207
87-99-0	xylitol	C(C(C(C(CO)O)O)O)O	I	NO	NO	NON-Mutagenic (GOOD reliability)	0.951	NEG	Rabbit	Developmental	4170	Rat	Systemic	20000				Mouse	Systemic	1000	1000
88-12-0	2-Pyrrolidinone, 1-ethenyl-	C=CN1CCCC1=O	II	NO	NO	Mutagenic (LOW reliability)	0.687	NEG	Rat	Systemic	5.5	Rat	Systemic	2.6
88-24-4	Cyanox 425	CCC1=CC(=C(C(=C1)C(C)(C)C)O)CC2=C(C(=CC(=C2)CC)C(C)(C)C)O	III	NO	NO	NON-Mutagenic (GOOD reliability)	0.974	NEG	Rat	Repro/Systemic	30	Rat	Systemic	73
89-04-3	Tri-n-octyl trimellitate	CCCCCCCCOC(=O)C1=CC(=C(C=C1)C(=O)OCCCCCCCC)C(=O)OCCCCCCCC	I	NO	YES	NON-Mutagenic (GOOD reliability)	0.967	NEG	Rat	Repro/Develop	125	Rat	Systemic	800
89-78-1	menthol	CC1CCC(C(C1)O)C(C)C	I	NO	NO	NON-Mutagenic (EXPERIMENTAL value)	1	NEG				Rat	Repro/Develop	419				Rat	Systemic	188	188
89-83-8	Thymol	CC1=CC(=C(C=C1)C(C)C)O	I	NO	NO	NON-Mutagenic (EXPERIMENTAL value)	1	NEG	Rat	Repro/Systemic	40	Rat	Systemic	500
90-02-8	salicylaldehyde	C1=CC=C(C(=C1)C=O)O	I	YES	NO	NON-Mutagenic (EXPERIMENTAL value)	1	NEG	Rat	Repro/Systemic	10
90-43-7	o-Hydroxybiphenyl	C1=CC=C(C=C1)C2=CC=CC=C2O	III	NO	YES	Mutagenic (MODERATE reliability)	0.74	NEG (Weight of evidence)	Mouse	Systemic	100	Rat	Repro/Systemic	35				Rat	Systemic	39	39
90-66-4	Irganox 1081	CC1=CC(=C(C(=C1)SC2=CC(=CC(=C2O)C(C)(C)C)C)O)C(C)(C)C	III	NO	NO	NON-Mutagenic (GOOD reliability)	0.928	NEG	Rat	Repro/Systemic	500
90-80-2	D-gluconic acid δ-lactone	C(O)[C@@H]1[C@@H](O)[C@H](O)[C@@H](O)C(=O)O1	III	NO	NO	NON-Mutagenic (GOOD reliability)	0.914	NEG (Read-across)	Rat	Developmental	594
91-17-8	Naphthalene, decahydro-	C1CCC2CCCCC2C1	I	NO	NO	NON-Mutagenic (EXPERIMENTAL value)	1	NEG	Rat	Repro/Systemic	100	Rat	Repro/Systemic	200
91-20-3	naphthalene	C1=CC=C2C=CC=CC2=C1	III	NO	NO	Mutagenic (GOOD reliability)	0.95	NEG	Mouse	Systemic	53	Rat	Systemic	200
91-53-2	Ethoxyquin	CCOC1=CC2=C(C=C1)NC(C=C2C)(C)C	II	NO	NO	NON-Mutagenic (EXPERIMENTAL value)	1	NEG	Rat	Systemic	50	Rat	Systemic	20
92-52-4	biphenyl	C1=CC=C(C=C1)C2=CC=CC=C2	III	NO	NO	NON-Mutagenic (EXPERIMENTAL value)	1	NEG	Rat	Repro/Systemic	100	Rat	Repro/Systemic	25	Mouse	Systemic	180.3	Rat	Systemic	38	38
93-04-9	2-methoxynaphthalene	COC1=CC2=CC=CC=C2C=C1	III	NO	NO	Mutagenic (MODERATE reliability)	0.855	NEG	Rat	Systemic	125	Rat	Repro/Systemic	125
93-55-0	Propiophenone	CCC(=O)C1=CC=CC=C1	I	NO	NO	NON-Mutagenic (GOOD reliability)	0.962	NEG	Rat	OECD 422: Combo of repeat dose + repro/dev screen	75
93-58-3	Benzoic acid, methyl ester	COC(=O)C1=CC=CC=C1	I	NO	NO	NON-Mutagenic (EXPERIMENTAL value)	1	NEG	Rat	Systemic	250	Rat	Systemic	300
936-49-2	2-phenyl-2-imidazoline	C1C[NH+]=C(N1)C2=CC=CC=C2	II	NO	NO	Mutagenic (LOW reliability)	0.694	NEG	Rat	Repro/Systemic	204
93-68-5	2-Methylacetoacetanilide	CC1=CC=CC=C1NC(=O)CC(=O)C	III	NO	error	NON-Mutagenic (EXPERIMENTAL value)	1	NEG	Rat	Repro/Systemic	25
93-89-0	Benzoic acid, ethyl ester	CCOC(=O)C1=CC=CC=C1	I	NO	NO	NON-Mutagenic (GOOD reliability)	0.982	NEG	Rat	OECD 422: Combo of repeat dose + repro/dev screen	953.6
94-13-3	Propylparaben	CCCOC(=O)C1=CC=C(C=C1)O	I	NO	NO	NON-Mutagenic (MODERATE reliability)	0.782	NEG	Rat	Systemic	760.5	Rat	OECD 408: Repeat Rodent 90D	1000				Rat	Systemic	5500	5500
94-28-0	Eastman TEG-EH	CCCCC(CC)C(=O)OCCOCCOCCOC(=O)C(CC)CCCC	III	NO	YES	NON-Mutagenic (GOOD reliability)	0.932	NEG	Rat	Repro/Systemic	314	Rat	Systemic	120
94-36-0	Benzoyl peroxide	C1=CC=C(C=C1)C(=O)OOC(=O)C2=CC=CC=C2	III	NO	NO	NON-Mutagenic (EXPERIMENTAL value)	1	NEG	Rat	Repro/Systemic	500
947-04-6	Azacyclotridecan-2-one	C1CCCCCC(=O)NCCCCC1	II	NO	NO	NON-Mutagenic (GOOD reliability)	0.916	NEG	Rat	Non TG study-Systemic	500	Dog	OECD 409: Repeat Non-Rodent 90D	44
947-19-3	(1-hydroxycyclohexyl)phenyl-methanone	C1CCC(CC1)(C(=O)C2=CC=CC=C2)O	II	NO	NO	NON-Mutagenic (MODERATE reliability)	0.836	NEG	Rat	Systemic	300	Rat	Systemic	300
95-14-7	1H-Benzotriazole	N1=NC=2C=CC=CC2N1	III	NO	NO	Mutagenic (EXPERIMENTAL value)	1	NEG	Rat	Repro/Systemic	36
95-47-6	o-Xylene	CC1=CC=CC=C1C	I	NO	NO	NON-Mutagenic (EXPERIMENTAL value)	1	NEG	Rabbit	Repro/Systemic	300	Rat	Systemic	300
95-50-1	ortho dichlorobenzene	C1=CC=C(C(=C1)Cl)Cl	III	NO	NO	NON-Mutagenic (EXPERIMENTAL value)	1	NEG	Rat	Systemic	75	Rat	Systemic	60				Rat	Systemic	120	120
96-31-1	1,3-dimethyl urea	CNC(=O)NC	III	NO	NO	NON-Mutagenic (EXPERIMENTAL value)	1	NEG	Rat	Systemic	50
96-33-3	Methyl acrylate	COC(=O)C=C	I	NO	NO	NON-Mutagenic (EXPERIMENTAL value)	1	NEG (Weight of evidence)				Rat	OECD 408: Repeat Rodent 90D	5
96-48-0	γ-Butyrolactone	C1CC(=O)OC1	I	NO	NO	NON-Mutagenic (EXPERIMENTAL value)	1	NEG				Rat	Systemic	225				Rat	Systemic	225	225
96-49-1	1,3-Dioxolan-2-one	C1COC(=O)O1	I	NO	NO	Mutagenic (LOW reliability)	0	NEG										Rat	Systemic	2500	2500
96-69-5	4,4'-Thiobis(6-tert-butyl-3-cresol)	CC1=CC(=C(C=C1SC2=CC(=C(C=C2C)O)C(C)(C)C)C(C)(C)C)O	III	NO	NO	NON-Mutagenic (EXPERIMENTAL value)	1	NEG	Rat	Systemic	15							Rat	Systemic	20	20
97-30-3	Methyl alpha-D- glucopyranoside	C(O)[C@H]1O[C@H](OC)[C@H](O)[C@@H](O)[C@@H]1O	I	NO	NO	Mutagenic (LOW reliability)	0	NEG	Rat	Repro/Systemic	1000
97-39-2	1,3-Di-o-tolylguanidine	CC1=CC=CC=C1NC(=NC2=CC=CC=C2C)N	III	NO	NO	Mutagenic (LOW reliability)	0.537	NEG (Weight of Evidence)	Rat	Repro/Systemic	8
97-64-3	ethyl lactate	CCOC(=O)C(C)O	I	NO	NO	NON-Mutagenic (MODERATE reliability)	0.855	NEG	Rat	Repro/Systemic	75
97-65-4	Itaconic acid	C=C(CC(=O)O)C(=O)O	I	NO	NO	NON-Mutagenic (GOOD reliability)	0.946	NEG	Rat	Systemic	500	Rat	Repro/Systemic	300
97-90-5	Ethylene glycol dimethacrylate	CC(=C)C(=O)OCCOC(=O)C(=C)C	I	NO	NO	NON-Mutagenic (EXPERIMENTAL value)	1	NEG (Weight of evidence)	Rat	Repro/Systemic	100
97-99-4	2-Furanmethanol, tetrahydro-	C1CC(OC1)CO	II	NO	NO	NON-Mutagenic (EXPERIMENTAL value)	0	NEG	Rat	Systemic	40	Rat	Systemic	35
98-06-6	tert-butylbenzene	CC(C)(C)C1=CC=CC=C1	I	NO	NO	NON-Mutagenic (GOOD reliability)	0.977	NEG	Rat	Repro/Systemic	350
98-54-4	Phenol, p-tert-butyl-	CC(C)(C)C1=CC=C(C=C1)O	I	NO	NO	NON-Mutagenic (GOOD reliability)	0.979	NEG	Rat	Repro/Systemic	70
98-82-8	(1-methylethyl)-benzene	CC(C)C1=CC=CC=C1	I	NO	NO	NON-Mutagenic (GOOD reliability)	0.977	NEG	Rat	Systemic	536
98-83-9	.alpha.-Methylstyrene	CC(=C)C1=CC=CC=C1	I	NO	NO	NON-Mutagenic (EXPERIMENTAL value)	1	NEG	Rat	Repro/Systemic	40
98-85-1	α-methyl-benzenemethano	CC(C1=CC=CC=C1)O	I	NO	NO	NON-Mutagenic (EXPERIMENTAL value)	1	NEG	Mouse	Systemic	500	Rat	Systemic	93
98-86-2	Acetophenone	CC(=O)C1=CC=CC=C1	I	NO	NO	NON-Mutagenic (EXPERIMENTAL value)	1	NEG	Rat	Repro/Systemic	225				Rat	Systemic	423				423
99-04-7	3-Methylbenzoic acid	CC1=CC(=CC=C1)C(=O)O	I	NO	NO	NON-Mutagenic (GOOD reliability)	0.964	NEG	Rat	Repro/Systemic	100
991-84-4	Irganox 565	CCCCCCCCSC1=NC(=NC(=N1)NC2=CC(=C(C(=C2)C(C)(C)C)O)C(C)(C)C)SCCCCCCCC	III	NO	NO	NON-Mutagenic (LOW reliability)	0.694	NEG	Rat	Systemic	987	Rat	Systemic	1297.3				Rat	Systemic	200	200
99-76-3	methylparaben	COC(=O)C1=CC=C(C=C1)O	I	NO	NO	NON-Mutagenic (EXPERIMENTAL value)	1	NEG	Rat	Repro/Systemic	1000	Rat	Systemic	1000
99-87-6	p-Cymene	CC1=CC=C(C=C1)C(C)C	I	NO	NO	NON-Mutagenic (GOOD reliability)	0.977	NEG	Rat	Repro/Systemic	50
99-94-5	4-Methylbenzoic acid	CC1=CC=C(C=C1)C(=O)O	I	NO	NO	NON-Mutagenic (GOOD reliability)	0.971	NEG (Weight of evidence)	Rat	OECD 407: Repeat Rodent 28D	1000
99-96-7	4-hydroxybenzoic acid	C1=CC(=CC=C1C(=O)O)O	I	NO	NO	NON-Mutagenic (MODERATE reliability)	0.799	NEG	Rat	OECD 422: Combo of repeat dose + repro/dev screen	40
3302-10-1	Hexanoic acid, 3,5,5-trimethyl-	CC(CC(=O)O)CC(C)(C)C	I	NO	NO	NON-Mutagenic (GOOD reliability)	0.957	NEG	Rat	Systemic	50	Rat	Systemic	5
4767-03-7	Dimethylolpropionic acid	CC(CO)(CO)C(=O)O	III	NO	NO	NON-Mutagenic (GOOD reliability)	0.94	NEG	Rat	Developmental	1000	Rat	Systemic	1000
112-38-9	10-Hendecenoic Acid	C=CCCCCCCCCC(=O)O	I	NO	NO	NON-Mutagenic (GOOD reliability)	0.963	NEG	Rat	Repro/Systemic	150
76-05-1	trifluoroacetic acid	C(=O)(C(F)(F)F)O	III	NO	NO	NON-Mutagenic (GOOD reliability)	0.902	NEG	Rat	Developmental	150
13431-57-7	neopentyl glycol diacetate	CC(=O)OCC(C)(C)COC(=O)C	III	NO	NO	NON-Mutagenic (MODERATE reliability)	0.845	NEG	Rat	Systemic	300
108-64-5	Ethyl isovalerate	CCOC(=O)CC(C)C	I	NO	NO	NON-Mutagenic (EXPERIMENTAL value)	1	NEG				Rat	Systemic	12.5
111-66-0	1-Octene	CCCCCCC=C	I	NO	NO	NON-Mutagenic (GOOD reliability)	0.955	NEG				Rat	Systemic	1000
96-76-4	Phenol, 2,4-bis(1,1-dimethylethyl)-	CC(C)(C)C1=CC(=C(C=C1)O)C(C)(C)C	I	NO	NO	NON-Mutagenic (GOOD reliability)	0.972	NEG	Rat	Systemic	75	Rat	Systemic	150
65-85-0	Benzoic acid	O=C(O)C=1C=CC=CC1	I	NO	NO	NON-Mutagenic (GOOD reliability)	0.968	NEG	Rat	Systemic	500
110-83-8	cyclohexene	C1CCC=CC1	I	NO	NO	Mutagenic (LOW reliability)	0	NEG	Rat	Systemic	50
110-43-0	2-Heptanone	CCCCCC(=O)C	I	NO	NO	NON-Mutagenic (GOOD reliability)	0.966	NEG				Rat	Systemic	20
56-89-3	L-Cystine	N[C@@H](CSSC[C@H](N)C(O)=O)C(O)=O	I	NO	NO	NON-Mutagenic (MODERATE reliability)	0.733	NEG				Rat	Systemic	600
80-43-3	Dicumyl peroxide	CC(C)(OOC(C)(C)C1=CC=CC=C1)C1=CC=CC=C1	III	NO	NO	NON-Mutagenic (EXPERIMENTAL value)	1	NEG	Rat	Systemic	60	Rat	Systemic	80
629-11-8	1,6-Hexanediol	OCCCCCCO	III	NO	NO	NON-Mutagenic (GOOD reliability)	0.953	NEG	Rat	Systemic	1000	Rat	Systemic	400
107-15-3	Ethylenediamine	NCCN	III	NO	NO	NON-Mutagenic (GOOD reliability)	0.951	NEG	Rat	Developmental	23	Rat	Systemic	22
111-17-1	Thiodipropionic Acid	OC(=O)CCSCCC(O)=O	III	NO	NO	NON-Mutagenic (MODERATE reliability)	0.822	NEG	Rat	Repro/Systemic	100
541-02-6	Decamethylcyclopentasiloxane	C[Si]1(C)O[Si](C)(C)O[Si](C)(C)O[Si](C)(C)O[Si](C)(C)O1	I	NO	NO	NON-Mutagenic (LOW reliability)	0.333	NEG				Rat	Systemic	1000
101-37-1	Triallyl cyanurate	C=CCOC1=NC(OCC=C)=NC(OCC=C)=N1	III	NO	NO	NON-Mutagenic (LOW reliability)	0.654	NEG	Rat	Systemic	17.8	Rat	Systemic	30
120-83-2	2,4-Dichlorophenol	OC1=C(Cl)C=C(Cl)C=C1	I	NO	NO	NON-Mutagenic (EXPERIMENTAL value)	1	NEG	Rat	OECD 414: Prenatal Dev	750
108-46-3	Resorcinol	OC1=CC(O)=CC=C1	I	NO	NO	NON-Mutagenic (MODERATE reliability)	0.799	NEG	Rat	Systemic	27.5	Rat	Systemic	80
88-99-3	Phthalic Acid	OC(=O)C1=CC=CC=C1C(O)=O	III	NO	NO	NON-Mutagenic (EXPERIMENTAL value)	1	NEG	Rat	Systemic	5000
102-06-7	1,3-Diphenylguanindine	N=C(NC1=CC=CC=C1)NC1=CC=CC=C1	III	NO	NO	Mutagenic (LOW reliability)	0.649	NEG	Rat	Developmental	5
102-09-0	Diphenyl Carbonate	O=C(OC1=CC=CC=C1)OC1=CC=CC=C1	III	NO	NO	NON-Mutagenic (MODERATE reliability)	0.839	NEG	Rat	Developmental	50	Rat	Repro/Systemic	50
98-11-3	Benzenesulfonic acids	OS(=O)(=O)C1=CC=CC=C1	III	NO	NO	NON-Mutagenic (EXPERIMENTAL value)	1	NEG	Rat	Repro/Systemic	500
85-41-6	Phthalimide	O=C1NC(=O)C2=C1C=CC=C2	I	NO	NO	Mutagenic (LOW reliability)	0.656	NEG	Rat	Repro/Systemic	250
88-19-7	o-toluenesulfonamide	CC1=C(C=CC=C1)S(N)(=O)=O	III	NO	NO	NON-Mutagenic (MODERATE reliability)	0.862	NEG	Rat	Repro/Systemic	20
18600-59-4	Cyasorb UV-3638	O=C1OC(=NC2=CC=CC=C12)C1=CC=C(C=C1)C1=NC2=CC=CC=C2C(=O)O1	III	NO	NO	NON-Mutagenic (LOW reliability)	0.691	NEG	Rat	Systemic	15	Rat	Repro/Systemic	1000
105-08-8	1,4-Cyclohexanedimethanol	OCC1CCC(CO)CC1	III	NO	NO	Mutagenic (LOW reliability)	0	NEG	Rabbit	Developmental	200	Rat	Systemic	479
109-29-5	Oxacycloheptadecan-2-one	C1CCCCCCCC(=O)OCCCCCCC1	III	NO	NO	NON-Mutagenic (MODERATE reliability)	0.845	NEG	Rat	Repro/Systemic	1000
7534-94-3	Isobornyl methacrylate	CC(=C)C(=O)OC1CC2CCC1(C2(C)C)C	III	YES	NO	NON-Mutagenic (GOOD reliability)	0.959	NEG	Rat	Repro/Develop	25
78-97-7	Propanenitrile, 2-hydroxy-	CC(C#N)O	I	NO	NO	NON-Mutagenic (GOOD reliability)	0.963	NEG	Rat	Repro/Systemic	6
71868-10-5	Irgacure 907	CC(C)(C(=O)C1=CC=C(C=C1)SC)N2CCOCC2	III	NO	NO	NON-Mutagenic (MODERATE reliability)	0.893	NEG	Rat	Systemic	100
32509-66-3	Hostanox 03	CC(C)(C)C1=C(C=CC(=C1)C(C)(CC(=O)OCCOC(=O)CC(C)(C2=CC(=C(C=C2)O)C(C)(C)C)C3=CC(=C(C=C3)O)C(C)(C)C)C4=CC(=C(C=C4)O)C(C)(C)C)O	I	NO	NO	NON-Mutagenic (MODERATE reliability)	0.864	NEG				Rat	Systemic	1600
1948-33-0	Tert-Butylhydroquinone	CC(C)(C)C1=C(C=CC(=C1)O)O	III	NO	NO	NON-Mutagenic (EXPERIMENTAL value)	1	NEG										Dog	Systemic	72	72
35074-77-2	Irganox 259	CC(C)(C)C1=CC(=CC(=C1O)C(C)(C)C)CCC(=O)OCCCCCCOC(=O)CCC2=CC(=C(C(=C2)C(C)(C)C)O)C(C)(C)C	I	NO	NO	NON-Mutagenic (MODERATE reliability)	0.89	NEG				Dog	Systemic	148.7
70331-94-1	2,2’-Oxamido bis-[ethyl-3-(3,5-di-t-butyl-4-hydroxyphenyl) propionate]	CC(C)(C)C1=CC(=CC(=C1O)C(C)(C)C)CCC(=O)OCCNC(=O)C(=O)NCCOC(=O)CCC2=CC(=C(C(=C2)C(C)(C)C)O)C(C)(C)C	I	NO	NO	NON-Mutagenic (MODERATE reliability)	0.873	NEG				Rat	Repro/Systemic	1000
41484-35-9	Irganox 1035	CC(C)(C)C1=CC(=CC(=C1O)C(C)(C)C)CCC(=O)OCCSCCOC(=O)CCC2=CC(=C(C(=C2)C(C)(C)C)O)C(C)(C)C	I	NO	NO	NON-Mutagenic (MODERATE reliability)	0.884	NEG				Rat	Systemic	138
85209-91-2	Sodium 2,2’-methylene bis(4,6-di-tert-butylphenyl) phosphate	CC(C)(C)C1=CC2=C(C(=C1)C(C)(C)C)OP(=O)(OC3=C(C2)C=C(C=C3C(C)(C)C)C(C)(C)C)O.[Na+]	I	NO	NO	[Error]	-	NEG	Rat	Repro/Develop	100
110-05-4	Di-tert-butylperoxide	CC(C)(C)OOC(C)(C)C	III	NO	NO	NON-Mutagenic (EXPERIMENTAL value)	1	NEG	Rat	OECD 422: Combo of repeat dose + repro/dev screen	100
99-62-7	1,3-Diisopropylbenzene	CC(C)C1=CC(=CC=C1)C(C)C	III	NO	NO	NON-Mutagenic (GOOD reliability)	0.953	NEG				Rat	Systemic	300
106-21-8	1-Octanol, 3,7-dimethyl-	CC(C)CCCC(C)CCO	III	NO	NO	NON-Mutagenic (GOOD reliability)	0.964	NEG				Rat	Systemic	30
617-62-9	Pentanedioic acid, 2-methyl-	CC(CCC(=O)O)C(=O)O	III	NO	NO	NON-Mutagenic (GOOD reliability)	0.959	NEG				Rat	Systemic	600
80693-00-1	2,4,8,10-Tetraoxa-3,9-diphosphaspiro[5.5]undecane, 3,9-bis[2,6-bis(1,1-dimethylethyl)-4-methylphenoxy]-	CC1=CC(=C(C(=C1)C(C)(C)C)OP2OCC3(CO2)COP(OC3)OC4=C(C=C(C=C4C(C)(C)C)C)C(C)(C)C)C(C)(C)C	III	NO	NO	NON-Mutagenic (MODERATE reliability)	0.892	NEG				Rat	Systemic	2675
95-48-7	o-cresol	CC1=CC=CC=C1O	III	NO	NO	NON-Mutagenic (GOOD reliability)	0.958	NEG				Rat	Systemic	50
119313-12-1	Irgacure 369	CCC(CC1=CC=CC=C1)(C(=O)C2=CC=C(C=C2)N3CCOCC3)N(C)C	III	YES	NO	NON-Mutagenic (LOW reliability)	0.696	NEG	Rat	Systemic	100
584-03-2	1,2-Butanediol	CCC(CO)O	III	NO	NO	NON-Mutagenic (GOOD reliability)	0.981	NEG	Rat	Repro/Systemic	1000
63843-89-0	Tinuvin 144	CCCCC(CC1=CC(=C(C(=C1)C(C)(C)C)O)C(C)(C)C)(C(=O)OC2CC(N(C(C2)(C)C)C)(C)C)C(=O)OC3CC(N(C(C3)(C)C)C)(C)C	I	NO	NO	NON-Mutagenic (LOW reliability)	0	NEG	Rat	Systemic	2
592-41-6	1-Hexene	CCCCC=C	II	NO	NO	NON-Mutagenic (GOOD reliability)	0.921	NEG (Weight of evidence)	Rat	OECD 421: Repro/Dev Screen P-Fem=63days admin; P-M=4weeks admin	1000
123-96-6	2-Octanol	CCCCCCC(C)O	I	NO	NO	NON-Mutagenic (GOOD reliability)	0.956	NEG	Rat	Repro/Systemic	300
1117-86-8	1,2-Octanediol	CCCCCCC(CO)O	III	YES	NO	NON-Mutagenic (GOOD reliability)	0.954	NEG	Rat	Repro/Develop	150	Rat	Systemic	150
3806-34-6	Distearyl pentaerythritol diphosphite	CCCCCCCCCCCCCCCCCCOP1OCC2(CO1)COP(OC2)OCCCCCCCCCCCCCCCCCC	III	NO	NO	NON-Mutagenic (MODERATE reliability)	0.881	NEG	Rat	Repro/Develop	1000	Rat	Systemic	300
2500-88-1	Dioctadecyl disulfide	CCCCCCCCCCCCCCCCCCSSCCCCCCCCCCCCCCCCCC	III	NO	NO	NON-Mutagenic (LOW reliability)	0	NEG	Rat	Developmental	1000	Rat	Repro/Systemic	1200				Rat	Systemic	300	300
1843-05-6	Chimassorb 81	CCCCCCCCOC1=CC(=C(C=C1)C(=O)C2=CC=CC=C2)O	III	NO	NO	NON-Mutagenic (MODERATE reliability)	0.841	NEG	Rat	Repro/Systemic	1000	Rat	Systemic	150				Dog	Systemic	75	75
111-70-6	1-Heptanol	CCCCCCCO	II	NO	NO	NON-Mutagenic (GOOD reliability)	0.956	NEG	Rat	OECD 422: Combo of repeat dose + repro/dev screen	1000
112-59-4	Diethylene glycol monohexyl ether	CCCCCCOCCOCCO	III	NO	NO	NON-Mutagenic (MODERATE reliability)	0.727	NEG	Rat	Repro/Systemic	300	Rat	Systemic	250
106990-43-6	Chimassorb 119	CCCCN(C1CC(N(C(C1)(C)C)C)(C)C)C2=NC(=NC(=N2)NCCCN(CCN(CCCNC3=NC(=NC(=N3)N(CCCC)C4CC(N(C(C4)(C)C)C)(C)C)N(CCCC)C5CC(N(C(C5)(C)C)C)(C)C)C6=NC(=NC(=N6)N(CCCC)C7CC(N(C(C7)(C)C)C)(C)C)N(CCCC)C8CC(N(C(C8)(C)C)C)(C)C)C9=NC(=NC(=N9)N(CCCC)C1CC(N(C(C1)(C)C)C)(C)C)N(CCCC)C1CC(N(C(C1)(C)C)C)(C)C)N(CCCC)C1CC(N(C(C1)(C)C)C)(C)C	III	NO	NO	NON-Mutagenic (LOW reliability)	0	NEG	Rat	Repro/Systemic	134	Rat	Systemic	5
761-65-9	N,N-Dibutylformamide	CCCCN(CCCC)C=O	II	NO	NO	NON-Mutagenic (MODERATE reliability)	0.767	NEG	Rabbit	Repro/Develop	125
3470-98-2	1-Butyl-2-pyrrolidinone	CCCCN1CCCC1=O	I	NO	NO	NON-Mutagenic (MODERATE reliability)	0.847	NEG	Rabbit	Developmental	150	Rat	Systemic	500
97-88-1	n-Butyl Methacrylate	CCCCOC(=O)C(=C)C	III	YES	NO	NON-Mutagenic (EXPERIMENTAL value)	1	NEG	Rat	Repro/Develop	30	Rat	Systemic	120
766-09-6	Piperidine, 1-ethyl	CCN1CCCCC1	III	NO	NO	NON-Mutagenic (MODERATE reliability)	0.84	NEG	Rat	Systemic	80
60-29-7	Diethyl Ether	CCOCC	III	NO	NO	NON-Mutagenic (GOOD reliability)	0.947	NEG	Rabbit	Repro/Develop	80	Rat	Systemic	500
110-80-5	Ethanol, 2-ethoxy-	CCOCCO	III	NO	NO	NON-Mutagenic (EXPERIMENTAL value)	1	NEG	Rat	Systemic	23	Rat	Repro/Systemic	93
78-38-6	Diethyl ethylphosphonate	CCOP(=O)(CC)OCC	I	NO	NO	NON-Mutagenic (EXPERIMENTAL value)	0.85	NEG	Rat	Repro/Systemic	50
109-55-7	1,3-Propanediamine, N1,N1-dimethyl-	CN(C)CCCN	III	YES	NO	NON-Mutagenic (EXPERIMENTAL value)	1	NEG	Rat	Repro/Develop	50	Rat	Repro/Systemic	600
7443-25-6	Cyasorb UV-1988	COC1=CC=C(C=C1)C=C(C(=O)OC)C(=O)OC	III	NO	NO	NON-Mutagenic (MODERATE reliability)	0.85	NEG	Rat	Repro/Systemic	300
182121-12-6	9,9-bis(methoxymethyl)fluorene	COCC1(C2=CC=CC=C2C3=CC=CC=C31)COC	I	NO	NO	Mutagenic (LOW reliability)	0.65	NEG				Rat	Systemic	74
75-18-3	Dimethylsulfide	CSC	I	NO	NO	NON-Mutagenic (LOW reliability)	0.596	NEG	Rat	Repro/Develop	1000	Rat	Systemic	250
10042-59-8	1-Heptanol, 2-propyl-	OCC(CCC)CCCCC	I	NO	YES	NON-Mutagenic (GOOD reliability)	0.964	NEG	Rat	Developmental	50	Rat	Systemic	150
100-44-7	Benzyl chloride	ClCC=1C=CC=CC1	III	YES	NO	Mutagenic (EXPERIMENTAL value)	1	NEG	Rat	Developmental	50	Rat	Systemic	6.4
1025-15-6	Triallyl isocyanurate	O=C1N(C(=O)N(C(=O)N1CC=C)CC=C)CC=C	III	NO	NO	NON-Mutagenic (EXPERIMENTAL value)	1	NEG	Rat	Systemic	10
102-77-2	2-(4-Morpholinothio)benzothiazole	N1=C(SC=2C=CC=CC12)SN3CCOCC3	III	NO	NO	NON-Mutagenic (EXPERIMENTAL value)	1	NEG	Rat	Developmental	100							Rat	Systemic	50	50
10431-98-8	2-Ethyl-2-oxazoline	N1=C(OCC1)CC	II	NO	NO	Mutagenic (LOW reliability)	0.377	NEG				Rat	Systemic	320
104-55-2	Cinnamaldehyde	O=CC=CC=1C=CC=CC1	II	NO	NO	NON-Mutagenic (EXPERIMENTAL value)	0	NEG (Weight of Evidence)	Rat	Developmental	250	Rat	Systemic	200				Rat	Systemic	235	235
1047-16-1	C.I. Pigment Violet 19	O=C1C=2C=CC=CC2NC3=CC=4C(=O)C=5C=CC=CC5NC4C=C13	III	YES	NO	Mutagenic (GOOD reliability)	0.928	NEG	Rat	Repro/Systemic	1000
106-24-1	Geraniol	C(\CCC=C(C)C)(=C/CO)/C	I	NO	NO	NON-Mutagenic (EXPERIMENTAL value)	1	NEG	Rat	Developmental	300	Rat	Repro/Systemic	200
106797-53-9	Irgacure 2959	CC(C)(C(=O)C1=CC=C(C=C1)OCCO)O	II	NO	NO	NON-Mutagenic (GOOD reliability)	0.92	NEG	Rat	Systemic	1000
107-06-2	1,2-dichloroethane	C(CCl)Cl	III	YES	NO	Mutagenic (EXPERIMENTAL value)	1	NEG (Weight of evidence)	Mouse	Repro/Systemic	50	Rat	Systemic	37.5
107-07-3	2-Chloroethanol	C(CCl)O	III	YES	NO	Mutagenic (EXPERIMENTAL value)	1	NEG	Mouse	Developmental	50	Dog	Systemic	13.3	Rat	Systemic	40				40
107-98-2	1-Methoxy-2-propanol	OC(C)COC	I	NO	NO	NON-Mutagenic (GOOD reliability)	0.954	NEG	Rat	Systemic	919
108-20-3	Diisopropyl ether	O(C(C)C)C(C)C	III	NO	NO	NON-Mutagenic (GOOD reliability)	0.968	NEG	Rabbit	Developmental	300
109-28-4	N-[3-(Dimethylamino)propyl]oleamide	O=C(NCCCN(C)C)CCCCCCCC=CCCCCCCCC	I	NO	NO	NON-Mutagenic (GOOD reliability)	0.901	NEG	Rat	Repro/Systemic	25
110-13-4	2,5-Hexanedione	O=C(C)CCC(=O)C	III	NO	NO	NON-Mutagenic (EXPERIMENTAL value)	1	NEG-QSAR				Monkey	Systemic	0.64
110-44-1	Sorbic acid	C(=C/C=C/C)\C(O)=O	I	NO	NO	NON-Mutagenic (EXPERIMENTAL value)	1	NEG	Rabbit	Developmental	300	Dog	Systemic	1000				Rat	Systemic	1400	1400
110-89-4	Piperidine	C1CCNCC1	II	NO	NO	NON-Mutagenic (MODERATE reliability)	0.845	NEG	Hamster	Repro/Systemic	400
112-45-8	10-Undecenal	C=CCCCCCCCCC=O	I	YES	NO	NON-Mutagenic (GOOD reliability)	0.93	NEG	Rat	Systemic	1000
112-49-2	Triethylene glycol dimethyl ether	COCCOCCOCCOC	III	NO	NO	NON-Mutagenic (GOOD reliability)	0.97	NEG	Rabbit	Developmental	75
116-75-6	C.I. Pigment Blue 104	CC1=CC(=C(C(=C1)C)NC2=C3C(=C(C=C2)NC4=C(C=C(C=C4C)C)C)C(=O)C5=CC=CC=C5C3=O)C	III	YES	NO	Mutagenic (GOOD reliability)	0.904	NEG	Rat	Systemic	1000
118-58-1	benzyl 2-hydroxybenzoate	C1=CC=C(C=C1)COC(=O)C2=CC=CC=C2O	I	NO	NO	NON-Mutagenic (EXPERIMENTAL value)	1	NEG	Rat	Repro/Systemic	158	Rat	Systemic	177
120-82-1	1,2,4-trichlorobenzene	C1=CC(=C(C=C1Cl)Cl)Cl	III	NO	NO	NON-Mutagenic (EXPERIMENTAL value)	1	NEG	Rat	Developmental	75	Rat	Systemic	7.8
120-93-4	2-Imidazolidinone	C1CNC(=O)N1	III	NO	NO	NON-Mutagenic (MODERATE reliability)	0.776	NEG	Rat	Systemic	37	Rat	Systemic	8.3
1222-05-5	Galaxolide	O1CC=2C=C3C(=CC2C(C)C1)C(C)(C)C(C)C3(C)C	III	NO	NO	NON-Mutagenic (GOOD reliability)	0.952	NEG	Rat	Repro/Systemic	91.7	Rat	Systemic	150
123-11-5	4-Methoxybenzaldehyde	COC1=CC=C(C=C1)C=O	I	Error	NO	NON-Mutagenic (EXPERIMENTAL value)	1	NEG	Rat	Repro/Systemic	100	Rat	Systemic	100	Rat	Systemic	67				67
123-30-8	p-aminophenol	C1=CC(=CC=C1N)O	III	YES	NO	NON-Mutagenic (EXPERIMENTAL value)	0	NEG	Rat	Systemic	20	Rat	Systemic	10				Rat	Systemic	30	30
123-51-3	3-methyl-1-butanol	CC(C)CCO	I	NO	NO	NON-Mutagenic (GOOD reliability)	0.974	NEG	Rat	Systemic	785	Rat	Systemic	1250
127-06-0	2-Propanone, oxime	CC(=NO)C	III	NO	NO	NON-Mutagenic (LOW reliability)	0.528	NEG				Rat	Systemic	10
135-19-3	naphthalen-2-ol	C1=CC=C2C=C(C=CC2=C1)O	III	NO	NO	Mutagenic (GOOD reliability)	0.962	NEG	Rat	Repro/Systemic	40
13674-84-5	Tris(2-chloroisopropyl) phosphate	CC(CCl)OP(=O)(OC(C)CCl)OC(C)CCl	III	YES	NO	NON-Mutagenic (EXPERIMENTAL value)	1	NEG	Rat	Repro/Systemic	85
139-13-9	Nitrilotriacetic acid (NTA)	C(C(=O)O)N(CC(=O)O)CC(=O)O	III	NO	NO	NON-Mutagenic (EXPERIMENTAL value)	1	NEG	Rat	Repro/Systemic	175							Rat	Systemic	11	11
141-02-6	Diethylhexyl fumarate (DEHF)	C(COC(/C=C/C(OCC(CCCC)CC)=O)=O)(CCCC)CC	I	NO	YES	NON-Mutagenic (GOOD reliability)	0.937	NEG				Rat	Systemic	1000
141-17-3	bis[2-(2-butoxyethoxy)ethyl] hexanedioate	CCCCOCCOCCOC(=O)CCCCC(=O)OCCOCCOCCCC	III	NO	YES	NON-Mutagenic (GOOD reliability)	0.932	NEG				Rat	Systemic	100
141-32-2	Butyl Acrylate	CCCCOC(=O)C=C	I	NO	NO	NON-Mutagenic (EXPERIMENTAL value)	1	NEG				Rat	Systemic	84
141-53-7	Sodium formate	C(=O)[O-].[Na+]	I	NO	NO	[Error]	-	NEG				Rat	Systemic	2879
143-29-3	5,8,11,13,16,19-Hexaoxatricosane	CCCCOCCOCCOCOCCOCCOCCCC	III	NO	NO	NON-Mutagenic (GOOD reliability)	0.913	NEG	Rat	Repro/Systemic	100	Rat	Systemic	80
16260-09-6	Oleyl Palmitamide	C(NCCCCCCCC/C=C\CCCCCCCC)(CCCCCCCCCCCCCCC)=O	I	NO	NO	NON-Mutagenic (MODERATE reliability)	0.889	NEG	Rat	OECD 414: Prenatal Dev	1000	Rat	OECD 408: Repeat Rodent 90D	1000
16485-10-2	DL-Panthenol	CC(C)(CO)C(C(=O)NCCCO)O	III	NO	YES	NON-Mutagenic (LOW reliability)	0.632	NEG (Read-across)	Rat	OECD 421: Repro/Dev Screen P-Fem=63days admin; P-M=4weeks admin	1000	Rat	OECD 408: Repeat Rodent 90D	200
165184-98-5	(2E)-2-(Phenylmethylene)octanal	C(=C(\CCCCCC)/C=O)\C1=CC=CC=C1	II	Error	Error	NON-Mutagenic (MODERATE reliability)	0.779	NEG	Rat	Non TG study-Systemic	500
17527-29-6	3,3,4,4,5,5,6,6,7,7,8,8,8-Tridecafluorooctyl acrylate	C=CC(=O)OCCC(C(C(C(C(C(F)(F)F)(F)F)(F)F)(F)F)(F)F)(F)F	III	NO	YES	NON-Mutagenic (MODERATE reliability)	0.899	NEG	Rat	Non TG study-Systemic	5
18794-84-8	β-Farnesene	C(=C/CCC(C=C)=C)(\CCC=C(C)C)/C	I	NO	NO	NON-Mutagenic (GOOD reliability)	0.916	NEG				Rat	OECD 408: Repeat Rodent 90D	1000
202483-62-3	2-[(2-Hexyldecyl)oxy]benzamide	O=C(N)C=1C=CC=CC1OCC(CCCCCC)CCCCCCCC	II	NO	YES	NON-Mutagenic (GOOD reliability)	0.906	NEG	Rat	OECD 407: Repeat Rodent 28D	1000
2144-53-8	2-(Perfluorohexyl) ethylmethacrylate	CC(=C)C(=O)OCCC(C(C(C(C(C(F)(F)F)(F)F)(F)F)(F)F)(F)F)(F)F	III	NO	YES	NON-Mutagenic (MODERATE reliability)	0.891	NEG	Rat	Non TG study-Systemic	5
22393-85-7	tetradecyl (Z)-octadec-9-enoate	C(CCCCCCC/C=C\CCCCCCCC)(OCCCCCCCCCCCCCC)=O	I	NO	NO	NON-Mutagenic (MODERATE reliability)	0.834	NEG (Read-across)	Rat	OECD 422: Combo of repeat dose + repro/dev screen	1000
2408-20-0	Propanoic acid, 2-propenyl ester	CCC(=O)OCC=C	III	NO	NO	NON-Mutagenic (GOOD reliability)	0.958	NEG (Read-across)				Rat	Non TG study-Systemic	18
24155-42-8	1H-Imidazole-1-ethanol, α-(2,4-dichlorophenyl)-	C1=CC(=C(C=C1Cl)Cl)C(CN2C=CN=C2)O	III	NO	NO	Mutagenic (MODERATE reliability)	0.728	NEG	Rat	OECD 422: Combo of repeat dose + repro/dev screen	30
24157-81-1	2,6-Diisopropylnaphthalene	CC(C)C1=CC2=C(C=C1)C=C(C=C2)C(C)C	III	NO	NO	NON-Mutagenic (LOW reliability)	0.658	NEG (Read-across)				Rat	OECD 408: Repeat Rodent 90D	105
2550-02-9	triethoxy(propyl)silane	CCC[Si](OCC)(OCC)OCC	III	NO	NO	NON-Mutagenic (LOW reliability)	0.346	NEG (Read-across)	Rat	OECD 414: Prenatal Dev	300
2627-95-4	1,1,3,3-Tetramethyl-1,3-divinyldisiloxane	C[Si](C)(C=C)O[Si](C)(C)C=C	III	NO	NO	NON-Mutagenic (LOW reliability)	0.319	NEG	Rat	OECD 422: Combo of repeat dose + repro/dev screen	50	Rat	OECD 408: Repeat Rodent 90D	65
2855-19-8	2-Decyloxirane	CCCCCCCCCCC1CO1	III	YES	NO	NON-Mutagenic (EXPERIMENTAL value)	0	NEG	Rat	Repro/Systemic	750
29736-24-1	2-Hydroxy-2-sufonatoacetic acid	C(C(=O)[O-])(O)S(=O)(=O)[O-].[Na+].[Na+]	I	NO	NO	[Error]	-	NEG (Weight of Evidence)	rat	OECD 414: Prenatal Dev	1000
30125-47-4	C.I. Pigment Yellow 138	C1=CC2=C(C(=C1)N3C(=O)C4=C(C3=O)C(=C(C(=C4Cl)Cl)Cl)Cl)N=C(C=C2)C5C(=O)C6=C(C5=O)C(=C(C(=C6Cl)Cl)Cl)Cl	III	NO	YES	NON-Mutagenic (MODERATE reliability)	0.776	NEG	Rat	Repro/Systemic	1000
3390-61-2	1,3,5-Trimethyl-1,1,3,5,5-pentaphenyltrisiloxane	C[Si](C1=CC=CC=C1)(C2=CC=CC=C2)O[Si](C)(C3=CC=CC=C3)O[Si](C)(C4=CC=CC=C4)C5=CC=CC=C5	III	NO	NO	NON-Mutagenic (LOW reliability)	0	NEG	Rat	Repro/Systemic	1000
4511-42-6	L-Lactide	C[C@H]1C(=O)O[C@@H](C)C(=O)O1	I	NO	NO	Mutagenic (LOW reliability)	0.699	NEG	Dog	Systemic	1000	Dog	Systemic	100
4559-86-8	Tetrabutylurea	CCCCN(CCCC)C(=O)N(CCCC)CCCC	III	NO	NO	NON-Mutagenic (MODERATE reliability)	0.895	NEG	Rat	Developmental	110
5117-12-4	4-Acryloylmorpholine	C=CC(=O)N1CCOCC1	II	YES	NO	Mutagenic (LOW reliability)	0.699	NEG	Rat	OECD 407: Repeat Rodent 28D	50	Rat	OECD 422: Combo of repeat dose + repro/dev screen	35
51566-62-2	3,7-Dimethyl-6-octenenitrile	CC(CCC=C(C)C)CC#N	III	NO	NO	NON-Mutagenic (GOOD reliability)	0.906	NEG	Rabbit	Developmental	80	Rat	Systemic	300
5232-99-5	Ethyl 2-cyano-3,3-diphenylacrylate	N#CC(C(=O)OCC)=C(C=1C=CC=CC1)C=2C=CC=CC2	III	NO	NO	NON-Mutagenic (MODERATE reliability)	0.771	NEG	Rat	Repro/Systemic	300	Rat	Systemic	1000
5333-42-6	1-Dodecanol, 2-octyl-	CCCCCCCCCCC(CCCCCCCC)CO	II	NO	YES	NON-Mutagenic (MODERATE reliability)	0.871	NEG				Rat	Systemic	1000
5343-92-0	pentane-1,2-diol	CCCC(CO)O	I	NO	NO	NON-Mutagenic (GOOD reliability)	0.959	NEG				Rat	Systemic	1000
5392-40-5	Citral	CC(=CCCC(=CC=O)C)C	II	YES	NO	NON-Mutagenic (EXPERIMENTAL value)	1	NEG	Rabbit	Developmental	60	Rat	Repro/Systemic	25				Rat	Systemic	100	100
5435-64-3	3,5,5-Trimethylhexanal	CC(CC=O)CC(C)(C)C	I	YES	NO	NON-Mutagenic (GOOD reliability)	0.958	NEG	Rat	Systemic	250
544-17-2	Calcium diformate	C(=O)[O-].C(=O)[O-].[Ca+2]	I	NO	NO	[Error]	-	NEG	Rat	OECD 407: Repeat Rodent 28D	1000
5451-76-3	2-Butoxyethanol benzoate	CCCCOCCOC(=O)C1=CC=CC=C1	I	NO	NO	NON-Mutagenic (MODERATE reliability)	0.849	NEG	Rat	Repro/Systemic	150	Rat	Systemic	3000
54982-83-1	1,4‑dioxacyclohexadecane-5,16-dione	C1CCCCCC(=O)OCCOC(=O)CCCC1	I	NO	NO	NON-Mutagenic (MODERATE reliability)	0.707	NEG	Rat	Repro/Systemic	300	Rat	Systemic	3000
5675-51-4	dodecane-1,12-diol	C(CCCCCCO)CCCCCO	III	NO	NO	NON-Mutagenic (GOOD reliability)	0.96	NEG	Rat	Repro/Systemic	1000
56-85-9	(2S)-2,5-diamino-5-oxopentanoic acid	[C@H](CCC(N)=O)(C(O)=O)N	I	NO	NO	NON-Mutagenic (GOOD reliability)	0.951	NEG	Rat	Systemic	5000	Rat	Systemic	833
613-62-7	Benzyl 2-naphthyl ether	C1=CC=C(C=C1)COC2=CC3=CC=CC=C3C=C2	III	NO	NO	NON-Mutagenic (LOW reliability)	0	NEG	Rat	Systemic	100	Rat	Systemic	82
6197-30-4	2-ethylhexyl 2-cyano-3,3-diphenylprop-2-enoate	CCCCC(CC)COC(=O)C(=C(C1=CC=CC=C1)C2=CC=CC=C2)C#N	III	NO	YES	NON-Mutagenic (EXPERIMENTAL value)	1	NEG				Rat	Systemic	163
67-66-3	Chloroform	ClC(Cl)Cl	III	YES	YES	Mutagenic (LOW reliability)	0.462	NEG (Weight of evidence)	Mouse	Systemic	10	Mouse	OECD 416: 2-Gen	15.9
67-71-0	Dimethylsulfone	CS(=O)(=O)C	III	NO	NO	NON-Mutagenic (EXPERIMENTAL value)	1	NEG	Rat	Repro/Develop	1000	Rat	Systemic	1500
688-84-6	2-Ethylhexyl methacrylate	CCCCC(CC)COC(=O)C(=C)C	I	NO	YES	NON-Mutagenic (GOOD reliability)	0.984	NEG	Rat	Systemic	100	Rat	Systemic	120
693-57-2	12-aminododecanoic acid	C(CCCCCC(=O)O)CCCCCN	I	NO	NO	NON-Mutagenic (GOOD reliability)	0.952	NEG	Rat	Systemic	50
69-72-7	Salicylic acid	C1=CC=C(C(=C1)C(=O)O)O	I	NO	NO	NON-Mutagenic (EXPERIMENTAL value)	1	NEG	Rat	Developmental	50.7
697-82-5	2,3,5-Trimethylphenol	CC1=CC(=C(C(=C1)O)C)C	I	NO	NO	Mutagenic (LOW reliability)	0	NEG	Rat	Repro/Systemic	100
700-13-0	Trimethylhydroquinone	CC1=CC(=C(C(=C1O)C)C)O	I	NO	NO	Mutagenic (LOW reliability)	0	NEG	Rat	OECD 407: Repeat Rodent 28D	125
72102-84-2	C.I Pigment Orange 64	CC1=CC2=C(C=C1N=NC3C(=O)NC(=O)NC3=O)NC(=O)N2	III	NO	YES	NON-Mutagenic (LOW reliability)	0.662	NEG	Rat	Systemic	300
7299-99-2	Pentaerythrityl tetraethylhexanoate	CCCCC(CC)C(=O)OCC(COC(=O)C(CC)CCCC)(COC(=O)C(CC)CCCC)COC(=O)C(CC)CCCC	I	NO	YES	NON-Mutagenic (GOOD reliability)	0.903	NEG	Rat	Systemic	1000	Rat	Systemic	1000
7378-99-6	N,N-Dimethyloctylamine	CCCCCCCCN(C)C	I	NO	NO	NON-Mutagenic (GOOD reliability)	0.941	NEG	Rat	Systemic	150
77804-81-0	C.I. Pigment Yellow 180	CC(=O)C(C(=O)NC1=CC2=C(C=C1)NC(=O)N2)N=NC3=CC=CC=C3OCCOC4=CC=CC=C4N=NC(C(=O)C)C(=O)NC5=CC6=C(C=C5)NC(=O)N6	III	NO	YES	NON-Mutagenic (MODERATE reliability)	0,807	NEG	Rat	Developmental	1000
780-69-8	Phenyltriethoxysilane	CCO[Si](C1=CC=CC=C1)(OCC)OCC	III	NO	NO	NON-Mutagenic (LOW reliability)	0,203	NEG	Rat	Repro/Systemic	40
78-10-4	Tetraethyl Silicate	CCO[Si](OCC)(OCC)OCC	III	NO	NO	NON-Mutagenic (LOW reliability)	0,351	NEG	Rat	Repro/Systemic	10
78-42-2	Tris(2-ethylhexyl) phosphate	CCCCC(CC)COP(=O)(OCC(CC)CCCC)OCC(CC)CCCC	III	NO	YES	NON-Mutagenic (EXPERIMENTAL value)	1	NEG	Rat	Systemic	1000	Rat	Systemic	1000
78-63-7	2,5-Dimethyl-2,5-di(tert-butylperoxy)hexane	O(OC(C)(C)CCC(OOC(C)(C)C)(C)C)C(C)(C)C	III	NO	NO	NON-Mutagenic (EXPERIMENTAL value)	1	NEG	Rat	Systemic	200	Rat	Systemic	150
78-67-1	2,2′-Azodiisobutyronitrile	N#CC(N=NC(C#N)(C)C)(C)C	III	YES	NO	NON-Mutagenic (EXPERIMENTAL value)	0	NEG	Rabbit	Non TG study-Systemic	10	Rat	OECD 408: Repeat Rodent 90D	10
78-87-5	1,2-dichloropropane	CC(CCl)Cl	III	YES	NO	Mutagenic (EXPERIMENTAL value)	1	NEG	Rat	Repro/Systemic	70	Rat	Systemic	250				Rat	Systemic	62	62
79-00-5	1,1,2-trichloroethane	C(C(Cl)Cl)Cl	III	YES	NO	Mutagenic (MODERATE reliability)	0.757	NEG							Rat	Systemic	70	Rat	Systemic	100	70
79-05-0	Propionamide	O=C(N)CC	I	NO	NO	NON-Mutagenic (LOW reliability)	0,658	NEG	Rat	Repro/Systemic	120
79-11-8	2-chloroacetic acid	C(C(=O)O)Cl	III	YES	NO	NON-Mutagenic (EXPERIMENTAL value)	0	NEG	Rat	Systemic	60							Rat	Systemic	3.5	3.5
84434-11-7	Ethyl (2,4,6-trimethylbenzoyl)phenylphosphinate	CCOP(=O)(C1=CC=CC=C1)C(=O)C2=C(C=C(C=C2C)C)C	III	NO	NO	NON-Mutagenic (LOW reliability)	0,27	NEG	Rat	Systemic	100
84632-65-5	Pigment Red 254	O=C1NC(C=2C=CC(Cl)=CC2)=C3C(=O)NC(C4=CC=C(Cl)C=C4)=C13	III	NO	YES	NON-Mutagenic (LOW reliability)	0,665	NEG	Rat	Systemic	1000
87731-18-8	Violiff	COC(=O)OC1CCCC=CCC1	I	NO	NO	NON-Mutagenic (MODERATE reliability)	0,817	NEG	Rat	Systemic	500
88-58-4	1,4-Benzenediol, 2,5-bis(1,1-dimethylethyl)-	CC(C)(C)C1=CC(=C(C=C1O)C(C)(C)C)O	I	NO	NO	NON-Mutagenic (GOOD reliability)	0,955	NEG	Rat	Repro/Systemic	50
88-60-8	2-tert-Butyl-5-methylphenol	CC1=CC(=C(C=C1)C(C)(C)C)O	I	NO	NO	NON-Mutagenic (GOOD reliability)	0,98	NEG	Rat	Repro/Systemic	12.5
901-44-0	2,2′-[(1-Methylethylidene)bis(4,1-phenyleneoxy)]bis[ethanol]	OCCOC1=CC=C(C=C1)C(C2=CC=C(OCCO)C=C2)(C)C	II	NO	NO	NON-Mutagenic (MODERATE reliability)	0,854	NEG	Rat	Repro/Systemic	300
90-15-3	1-Naphthol	OC1=CC=CC=2C=CC=CC12	III	NO	NO	Mutagenic (GOOD reliability)	0,962	NEG	Rat	Developmental	20	Rat	Systemic	130
90-30-2	N-Phenyl-1-naphthylamine	C1=CC=C(C=C1)NC2=CC=CC3=CC=CC=C32	III	NO	NO	NON-Mutagenic (EXPERIMENTAL value)	1	NEG	Rat	Developmental	50
91-76-9	Benzoguanamine	C1=CC=C(C=C1)C2=NC(=NC(=N2)N)N	III	YES	NO	NON-Mutagenic (LOW reliability)	0	NEG	Rat	Systemic	20	Rat	Systemic	19
920-66-1	1,1,1,3,3,3-Hexafluoroisopropanol	FC(F)(F)C(O)C(F)(F)F	III	NO	NO	NON-Mutagenic (EXPERIMENTAL value)	1	NEG	Rat	Systemic	60
925-21-3	2-Butenedioic acid (Z)-, monobutyl ester	CCCCOC(=O)/C=C\C(=O)O	I	NO	NO	NON-Mutagenic (MODERATE reliability)	0.853	NEG	Rat	Systemic	100
929-06-6	2-(2-aminoethoxy)ethanol	C(COCCO)N	I	NO	NO	Mutagenic (LOW reliability)	0	NEG	Rat	Systemic	793	Rat	Repro/Systemic	340
939-97-9	4-tert-butylbenzaldehyde	CC(C)(C)C1=CC=C(C=C1)C=O	I	YES	NO	NON-Mutagenic (GOOD reliability)	0.951	NEG	Rat	Repro/Systemic	12.5
94-49-5	1,2-ethandediol, dibenzoate	C1=CC=C(C=C1)C(=O)OCCOC(=O)C2=CC=CC=C2	I	NO	NO	NON-Mutagenic (MODERATE reliability)	0.847	NEG	Rat	Developmental	300				Rat	Systemic	300				300
95235-30-6	4-[[4-(1-Methylethoxy)phenyl]sulfonyl]phenol	O=S(=O)(C1=CC=C(O)C=C1)C2=CC=C(OC(C)C)C=C2	III	NO	NO	NON-Mutagenic (GOOD reliability)	0.934	NEG	Rat	Systemic	10.9	Rat	Repro/Systemic	125
95-57-8	2-Chlorophenol	ClC=1C=CC=CC1O	III	NO	YES	NON-Mutagenic (GOOD reliability)	0.963	NEG	Rat	Systemic	1000
98-67-9	Phenolsulfonic acid	C1=CC(=CC=C1O)S(=O)(=O)O	III	NO	NO	NON-Mutagenic (GOOD reliability)	0.963	NEG	Rat	Repro/Develop	1000	Rat	Systemic	1000
108-32-7	Propylene Carbonate	CC1COC(=O)O1	I	NO	NO	Mutagenic (LOW reliability)	0	NEG	Rat	Developmental	1000	Rat	Systemic	5000
107551-67-7	3-(3-(tert-Butyl)-4-hydroxyphenyl)propanoic acid	CC(C)(C)c1cc(CCC(=O)O)ccc1O	I	NO	NO	NON-Mutagenic (GOOD reliability)	0.926	NEG	Rat	OECD 407: Repeat Rodent 28D	300
109-46-6	1,3-Dibutyl-2-thiourea	CCCCNC(=S)NCCCC	III	NO	YES	NON-Mutagenic (MODERATE reliability)	0.741	NEG	Rat	OECD 414: Prenatal Dev	25
118-69-4	2,6-Dichlorotoluene	Cc1c(Cl)cccc1Cl	III	NO	NO	NON-Mutagenic (MODERATE reliability)	0.867	NEG	Rat	OECD 422: Combo of repeat dose + repro/dev screen	30
12225-06-8	Pigment Red 176	COc1ccc(C(=O)Nc2ccccc2)cc1N=Nc1c(O)c(C(=O)Nc2ccc3[nH]c(=O)[nH]c3c2)cc2ccccc12	III	YES	YES	Mutagenic (MODERATE reliability)	0.755	NEG	Rat	OECD 407: Repeat Rodent 28D	1000	Rat	OECD 421: Repro/Dev Screen P-Fem=63days admin; P-M=4weeks admin	1000
124172-53-8	Uvinul 4050H	CC1(C)CC(N(C=O)CCCCCCN(C=O)C2CC(C)(C)NC(C)(C)C2)CC(C)(C)N1	III	NO	NO	NON-Mutagenic (MODERATE reliability)	0.787	NEG	Rat	OECD 407: Repeat Rodent 28D	1000
14657-64-8	3-(Hydroxy(phenyl)phosphoryl)propanoic acid	O=C(O)CCP(=O)(O)c1ccccc1	III	NO	NO	NON-Mutagenic (LOW reliability)	0	NEG	Rat	Non TG study-Systemic	200
154862-43-8	3,9-Bis(2,4-dicumylphenoxy)-2,4,8,10-tetraoxa-3,9-diphosphaspiro[5.5]undecane (Doverphos 9228)	CC(C)(c1ccccc1)c1ccc(OP2OCC3(CO2)COP(Oc2ccc(C(C)(C)c4ccccc4)cc2C(C)(C)c2ccccc2)OC3)c(C(C)(C)c2ccccc2)c1	III	NO	NO	NON-Mutagenic (LOW reliability)	0	NEG	Rat	Non TG study-Systemic	200	Rat	Non TG study-Systemic	836
15834-04-5	Pentaerythritol tetrapentanoate	CCCCC(=O)OCC(COC(=O)CCCC)(COC(=O)CCCC)COC(=O)CCCC	I	NO	NO	NON-Mutagenic (GOOD reliability)	0.927	NEG (Weight of Evidence)				Rat	OECD 443: Ext 1-Gen	1000
18755-43-6	Dimethyl propylphosphonate	CCCP(=O)(OC)OC	III	YES	NO	NON-Mutagenic (LOW reliability)	0.607	NEG	Rat	OECD 407: Repeat Rodent 28D	20
21850-44-2	Tetrabromobisphenol A bis(2,3-dibromopropyl ether)	CC(C)(c1cc(Br)c(OCC(Br)CBr)c(Br)c1)c1cc(Br)c(OCC(Br)CBr)c(Br)c1	III	YES	NO	Suspect Mutagenic (LOW reliability)	0.664	NEG	Rat	OECD 414: Prenatal Dev	300	Mouse	Non TG study-Systemic	2000
2855-13-2	Isophoronediamine	CC1(C)CC(N)CC(C)(CN)C1	III	NO	NO	NON-Mutagenic (EXPERIMENTAL value)	1	NEG	Rabbit	OECD 414: Prenatal Dev	75	Rat	OECD 408: Repeat Rodent 90D	62	Rat	OECD 443: Ext 1-Gen	80				80
302776-68-7	Hexyl 2-[4-(diethylamino)-2-hydroxybenzoyl]benzoate	CCCCCCOC(=O)c1ccccc1C(=O)c1ccc(N(CC)CC)cc1O	III	YES	NO	Mutagenic (LOW reliability)	0	NEG	Rat	OECD 414: Prenatal Dev	200	Rat	OECD 408: Repeat Rodent 90D	1452	Rat	OECD 416: 2-Gen	100				100
32588-76-4	Citex BT 93	O=C1c2c(Br)c(Br)c(Br)c(Br)c2C(=O)N1CCN1C(=O)c2c(Br)c(Br)c(Br)c(Br)c2C1=O	III	NO	YES	NON-Mutagenic (EXPERIMENTAL value)	1	NEG	Rat	OECD 407: Repeat Rodent 28D	1000	Rat	OECD 408: Repeat Rodent 90D	1000
35869-64-8	Pigment brown 23	O=C(Nc1ccc(NC(=O)c2cc3ccccc3c(N=Nc3ccc(Cl)cc3[N+](=O)[O-])c2O)c(Cl)c1)c1cc2ccccc2c(N=Nc2ccc(Cl)cc2[N+](=O)[O-])c1O	III	YES	NO	Mutagenic (MODERATE reliability)	0.735	NEG	Rat	OECD 422: Combo of repeat dose + repro/dev screen	1000
36888-99-0	Pigment Yellow 139	O=C1NC(=O)C(=c2[nH]c(=C3C(=O)NC(=O)NC3=O)c3ccccc23)C(=O)N1	III	NO	NO	NON-Mutagenic (LOW reliability)	0.651	NEG	Rabbit	Non TG study-Systemic	1000	Rat	OECD 421: Repro/Dev Screen P-Fem=63days admin; P-M=4weeks admin	1000
4051-63-2	Pigment Red 177	Nc1ccc(-c2ccc(N)c3c2C(=O)c2ccccc2C3=O)c2c1C(=O)c1ccccc1C2=O	III	YES	NO	Mutagenic (MODERATE reliability)	0.731	NEG	Rat	OECD 422: Combo of repeat dose + repro/dev screen	1000
42774-15-2	Nylostab S-EED	CC1(C)CC(NC(=O)c2cccc(C(=O)NC3CC(C)(C)NC(C)(C)C3)c2)CC(C)(C)N1	III	NO	NO	NON-Mutagenic (MODERATE reliability)	0.793	NEG	Rat	OECD 414: Prenatal Dev	250	Rat	OECD 408: Repeat Rodent 90D	450
4306-88-1	2,6-di-tert-Butyl-4-nonylphenol	CCCCCCCCCc1cc(C(C)(C)C)c(O)c(C(C)(C)C)c1	II	NO	NO	NON-Mutagenic (GOOD reliability)	0.933	NEG	Rat	OECD 422: Combo of repeat dose + repro/dev screen	300
4948-15-6	Pigment red 149	Cc1cc(C)cc(N2C(=O)c3ccc4c5ccc6c7c(ccc(c8ccc(c3c48)C2=O)c75)C(=O)N(c2cc(C)cc(C)c2)C6=O)c1	III	YES	NO	Mutagenic (LOW reliability)	0.503	NEG				Rat	OECD 408: Repeat Rodent 90D	1000
5521-31-3	Pigment Red 179	CN1C(=O)c2ccc3c4ccc5c6c(ccc(c7ccc(c2c37)C1=O)c64)C(=O)N(C)C5=O	III	YES	NO	Mutagenic (MODERATE reliability)	0.899	NEG	Rat	OECD 422: Combo of repeat dose + repro/dev screen	1000
587-98-4	Metanil Yellow	O=S(=O)([O-])c1cccc(N=Nc2ccc(Nc3ccccc3)cc2)c1.[Na+]	III	YES	NO	[Error]	-	NEG (Weight of Evidence)							Mouse	Non TG study-Systemic	500				500
5945-33-5	Bisphenol A bis(diphenyl phosphate)	CC(C)(c1ccc(OP(=O)(Oc2ccccc2)Oc2ccccc2)cc1)c1ccc(OP(=O)(Oc2ccccc2)Oc2ccccc2)cc1	III	NO	NO	NON-Mutagenic (LOW reliability)	0	NEG	Rat	Non TG study-Systemic	1000	Rat	OECD 408: Repeat Rodent 90D	1000
6041-94-7	Pigment Red 2	O=C(Nc1ccccc1)c1cc2ccccc2c(N=Nc2cc(Cl)ccc2Cl)c1O	III	YES	NO	Mutagenic (GOOD reliability)	0.917	NEG	Rat	OECD 422: Combo of repeat dose + repro/dev screen	1000
61260-55-7	N,N′-Bis(2,2,6,6-tetramethyl-4-piperidinyl)-1,6-hexanediamine	CC1(C)CC(NCCCCCCNC2CC(C)(C)NC(C)(C)C2)CC(C)(C)N1	III	NO	NO	NON-Mutagenic (MODERATE reliability)	0.865	NEG				Rat	OECD 408: Repeat Rodent 90D	275
65140-91-2	Irganox 1425	[Ca].O=P(O)(OCC)CC=1C=C(C(O)=C(C1)C(C)(C)C)C(C)(C)C	III	NO	NO	[Error]	-	NEG	Rat	OECD 414: Prenatal Dev	2400	Rat	OECD 408: Repeat Rodent 90D	376
6535-46-2	Pigment Red 112	Cc1ccccc1NC(=O)c1cc2ccccc2c(N=Nc2cc(Cl)c(Cl)cc2Cl)c1O	III	YES	NO	Mutagenic (GOOD reliability)	0.906	NEG	Rat	OECD 407: Repeat Rodent 28D	1000
74336-59-7	Pigment Orange 67	Cc1[nH]n2c(=O)c3ccccc3nc2c1N=Nc1ccc(Cl)cc1[N+](=O)[O-]	III	YES	NO	Mutagenic (MODERATE reliability)	0.868	NEG	Rat	OECD 422: Combo of repeat dose + repro/dev screen	1000
76199-85-4	Pigment Yellow 185	CNC(=O)C(C#N)=c1[nH]c(=C2C(=O)NC(=O)NC2=O)c2ccccc12	III	NO	NO	NON-Mutagenic (MODERATE reliability)	0.78	NEG	Rat	OECD 407: Repeat Rodent 28D	1000
79-94-7	Tetrabromobisphenol A	CC(C)(c1cc(Br)c(O)c(Br)c1)c1cc(Br)c(O)c(Br)c1	III	NO	NO	NON-Mutagenic (EXPERIMENTAL value)	1	NEG	Rat	OECD 416: 2-Gen	1000	Rat	OECD 408: Repeat Rodent 90D	1000
80-07-9	4,4'-Dichlorodiphenyl sulfone	O=S(=O)(c1ccc(Cl)cc1)c1ccc(Cl)cc1	III	NO	YES	NON-Mutagenic (GOOD reliability)	0.946	NEG (Weight of Evidence)				Mouse	OECD 408: Repeat Rodent 90D	50				Rat	OECD 453: Combo Chronic+Carcy	1.5	1.5
81-33-4	Pigment Violet 29	O=C1NC(=O)c2ccc3c4ccc5c6c(ccc(c7ccc1c2c73)c64)C(=O)NC5=O	III	YES	NO	Mutagenic (GOOD reliability)	0.903	NEG	Rat	OECD 421: Repro/Dev Screen P-Fem=63days admin; P-M=4weeks admin	1000
84852-53-9	Decabromodiphenylethane	Brc1c(Br)c(Br)c(CCc2c(Br)c(Br)c(Br)c(Br)c2Br)c(Br)c1Br	III	NO	NO	NON-Mutagenic (MODERATE reliability)	0.887	NEG	Rat	OECD 407: Repeat Rodent 28D	1250	Rat	OECD 408: Repeat Rodent 90D	1000
96-05-9	Allyl methacrylate	C=CCOC(=O)C(=C)C	III	NO	NO	NON-Mutagenic (GOOD reliability)	0.972	NEG	Rat	OECD 422: Combo of repeat dose + repro/dev screen	15
976-56-7	Diethyl P-[[3,5-bis(1,1-dimethylethyl)-4-hydroxyphenyl]methyl]phosphonate	CCOP(=O)(Cc1cc(C(C)(C)C)c(O)c(C(C)(C)C)c1)OCC	III	YES	NO	NON-Mutagenic (LOW reliability)	0.531	NEG				Rat	OECD 408: Repeat Rodent 90D	122
2528-39-4	Trihexyl phosphate	CCCCCCOP(=O)(OCCCCCC)OCCCCCC	III	NO	NO	NON-Mutagenic (GOOD reliability)	0.96	NEG	Rat	OECD 422: Combo of repeat dose + repro/dev screen	100
101-96-2	N,N'-di-sec-Butyl-p-phenylenediamine	CCC(C)NC1=CC=C(NC(C)CC)C=C1	III	NO	NO	NON-Mutagenic (EXPERIMENTAL value)	1	NEG	Rat	OECD 407: Repeat Rodent 28D	3	Rat	Non TG study-Systemic	5.4
102-82-9	Tributylamine	N(CCCC)(CCCC)CCCC	I	NO	NO	NON-Mutagenic (EXPERIMENTAL value)	1	NEG	Rat	OECD 414: Prenatal Dev	45	Rat	OECD 408: Repeat Rodent 90D	75
103-24-2	Bis(2-ethylhexyl) azelate	CCCCC(CC)COC(=O)CCCCCCCC(=O)OCC(CC)CCCC	I	NO	YES	NON-Mutagenic (GOOD reliability)	0.986	NEG (Read-across)	Rat	OECD 422: Combo of repeat dose + repro/dev screen	300
103-95-7	3-(4-Isopropylphenyl)-2-methylpropanal	CC(CC1=CC=C(C=C1)C(C)C)C=O	I	YES	NO	NON-Mutagenic (GOOD reliability)	0.942	NEG	Rat	Non TG study-Systemic	30	Rat	OECD 408: Repeat Rodent 90D	30
104-90-5	5-Ethyl-2-methylpyridine	CCC1=CN=C(C)C=C1	III	NO	NO	NON-Mutagenic (GOOD reliability)	0.939	NEG	Rat	OECD 421: Repro/Dev Screen P-Fem=63days admin; P-M=4weeks admin	30
106-20-7	Bis(2-ethylhexyl)amine	CCCCC(CC)CNCC(CC)CCCC	III	NO	NO	NON-Mutagenic (EXPERIMENTAL value)	1	NEG	Rat	Non TG study-Systemic	30
106-43-4	4-Chlorotoluene	CC1=CC=C(Cl)C=C1	III	NO	YES	NON-Mutagenic (EXPERIMENTAL value)	1	NEG	Rat	OECD 407: Repeat Rodent 28D	200	Rat	Non TG study-Systemic	200
106-79-6	Dimethyl sebacate	COC(=O)CCCCCCCCC(=O)OC	I	NO	NO	NON-Mutagenic (GOOD reliability)	0.942	NEG	Rat	OECD 414: Prenatal Dev	1000	Rat	OECD 408: Repeat Rodent 90D	1000
108-30-5	Succinic anhydride	O=C1CCC(=O)O1	I	NO	NO	NON-Mutagenic (EXPERIMENTAL value)	1	NEG (Read-across)				Rat	OECD 408: Repeat Rodent 90D	150				Rat	OECD 451: Carcinogenicity	100	100
108-78-1	Melamine	NC1=NC(N)=NC(N)=N1	III	YES	NO	NON-Mutagenic (EXPERIMENTAL value)	1	NEG (Weight of Evidence)	Rat	Non TG study-Systemic	500	Rat	Non TG study-Systemic	72				Rat	Non TG study-Carcinogenicity	126	126
108-80-5	Cyanuric acid	OC1=NC(O)=NC(O)=N1	III	NO	NO	Mutagenic (LOW reliability)	0	NEG	Rabbit	OECD 414: Prenatal Dev	50	Rat	OECD 408: Repeat Rodent 90D	109	Rat	Non TG study-Systemic	154	Rat	OECD 453: Combo Chronic+Carcy	154	154
109-60-4	Propyl acetate	CCCOC(C)=O	I	NO	NO	NON-Mutagenic (GOOD reliability)	0.973	NEG	Rat	OECD 414: Prenatal Dev	300
109-86-4	2-Methoxyethanol	COCCO	I	NO	NO	NON-Mutagenic (EXPERIMENTAL value)	1	NEG	Rat	OECD 415: 1-Gen	11	Mouse	Non TG study-Systemic	295
110-12-3	5-Methyl-2-hexanone	CC(C)CCC(C)=O	III	NO	NO	NON-Mutagenic (GOOD reliability)	0.968	NEG				Rat	Non TG study-Systemic	2000
110-16-7	2-Butenedioic acid (2Z)-	OC(=O)\C=C/C(O)=O	I	NO	NO	NON-Mutagenic (EXPERIMENTAL value)	1	NEG (Weight of Evidence)	Rat	OECD 414: Prenatal Dev	140
110-18-9	N,N,N',N'-Tetramethyl-1,2-ethanediamine	CN(C)CCN(C)C	I	NO	NO	NON-Mutagenic (EXPERIMENTAL value)	1	NEG (Weight of Evidence)	Rat	OECD 422: Combo of repeat dose + repro/dev screen	100
110-61-2	Succinonitrile	N#CCCC#N	III	NO	NO	NON-Mutagenic (EXPERIMENTAL value)	1	NEG	Rat	OECD 416: 2-Gen	26	Rat	OECD 408: Repeat Rodent 90D	38.4
110-93-0	5-Hepten-2-one, 6-methyl-	CC(C)=CCCC(C)=O	III	NO	NO	NON-Mutagenic (GOOD reliability)	0.945	NEG	Rat	OECD 414: Prenatal Dev	200	Rat	OECD 408: Repeat Rodent 90D	50
110-97-4	Diisopropanolamine	CC(O)CNCC(C)O	III	NO	NO	NON-Mutagenic (EXPERIMENTAL value)	1	NEG				Rat	OECD 408: Repeat Rodent 90D	100				Rat	Non TG study-Carcinogenicity	843	843
111-01-3	Squalane	CC(C)CCCC(C)CCCC(C)CCCCC(C)CCCC(C)CCCC(C)C	I	NO	NO	NON-Mutagenic (MODERATE reliability)	0.898	NEG				Rat	OECD 422: Combo of repeat dose + repro/dev screen	100
111-40-0	Diethylenetriamine	NCCNCCN	III	NO	NO	NON-Mutagenic (EXPERIMENTAL value)	1	NEG	Rat	OECD 421: Repro/Dev Screen P-Fem=63days admin; P-M=4weeks admin	30	Rat	OECD 408: Repeat Rodent 90D	70
1120-24-7	N,N-Dimethyldecylamine	CCCCCCCCCCN(C)C	I	NO	NO	NON-Mutagenic (GOOD reliability)	0.944	NEG	Rat	OECD 422: Combo of repeat dose + repro/dev screen	150
115-84-4	2-Butyl-2-ethyl-1,3-propanediol	CCCCC(CC)(CO)CO	III	NO	YES	NON-Mutagenic (GOOD reliability)	0.952	NEG	Rat	OECD 414: Prenatal Dev	150	Rat	OECD 408: Repeat Rodent 90D	15
118-79-6	2,4,6-Tribromophenol	OC1=C(Br)C=C(Br)C=C1Br	III	NO	NO	NON-Mutagenic (EXPERIMENTAL value)	1	NEG	Rat	OECD 407: Repeat Rodent 28D	150
119-36-8	Methyl salicylate	COC(=O)C1=C(O)C=CC=C1	I	NO	NO	Mutagenic (EXPERIMENTAL value)	0	NEG	Mouse	Non TG study-Repro only	100	Rat	OECD 416: 2-Gen	75	Dog	Non TG study-Systemic	167	Dog	Non TG study-Carcinogenicity	50	50
120-32-1	4-Chloro-2-(phenylmethyl)phenol	OC1=C(CC2=CC=CC=C2)C=C(Cl)C=C1	III	NO	NO	NON-Mutagenic (EXPERIMENTAL value)	1	NEG	Dog	Non TG study-Systemic	30	Dog	Non TG study-Systemic	10				Rat	OECD 453: Combo Chronic+Carcy	30	30
120-51-4	Benzyl benzoate	O=C(OCC1=CC=CC=C1)C1=CC=CC=C1	I	NO	NO	NON-Mutagenic (MODERATE reliability)	0.866	NEG	Rat	Non TG study-Developmental	194.3
120-78-5	2,2-Dithiobis(benzothiazole)	S(SC1=NC2=C(S1)C=CC=C2)C1=NC2=C(S1)C=CC=C2	III	NO	NO	Mutagenic (EXPERIMENTAL value)	1	NEG (Weight of Evidence)	Rat	Non TG study-Developmental	127				Mouse	Non TG study-Carcinogenicity	464				464
121-54-0	Benzethonium Chloride	[Cl-].CC(C)(C)CC(C)(C)C1=CC=C(OCCOCC[N+](C)(C)CC2=CC=CC=C2)C=C1	III	NO	NO	[Error]	-	NEG	Rat	OECD 414: Prenatal Dev	1.125							Rat	Non TG study-Carcinogenicity	250	250
121-69-7	N,N-Dimethylaniline	CN(C)C1=CC=CC=C1	III	YES	NO	NON-Mutagenic (EXPERIMENTAL value)	0	NEG	Rat	Non TG study-Systemic	31.3
126-33-0	Thiophene, tetrahydro-, 1,1-dioxide	O=S1(=O)CCCC1	III	NO	NO	NON-Mutagenic (EXPERIMENTAL value)	1	NEG	Rat	OECD 414: Prenatal Dev	100	Rat	OECD 408: Repeat Rodent 90D	2.9
126-71-6	Triisobutyl phosphate	CC(C)COP(=O)(OCC(C)C)OCC(C)C	III	YES	NO	NON-Mutagenic (GOOD reliability)	0.923	NEG	Rat	OECD 414: Prenatal Dev	1000	Rat	OECD 408: Repeat Rodent 90D	68.4
126-98-7	Methacrylonitrile	CC(=C)C#N	III	NO	NO	NON-Mutagenic (EXPERIMENTAL value)	1	NEG	Rat	OECD 422: Combo of repeat dose + repro/dev screen	7.5	Mouse	OECD 408: Repeat Rodent 90D	6				Rat	OECD 451: Carcinogenicity	10	10
127-18-4	Tetrachloroethene	ClC(Cl)=C(Cl)Cl	III	NO	YES	Mutagenic (MODERATE reliability)	0.745	NEG (Weight of Evidence)	Mouse	Non TG study-Systemic	20
128-44-9	Saccharin Sodium	[Na+].O=C1[N-]S(=O)(=O)C2=CC=CC=C12	III	NO	YES	[Error]	-	NEG (Weight of Evidence)	Mouse	Non TG study-Repro/Develop	200	Rat	Non TG study-Systemic	1000
130-15-4	1,4-Naphthoquinone	O=C1C=CC(=O)C2=C1C=CC=C2	II	YES	NO	Mutagenic (EXPERIMENTAL value)	1	NEG (Weight of Evidence)	Rat	OECD 422: Combo of repeat dose + repro/dev screen	2
13674-87-8	Tris(1,3-dichloro-2-propyl) phosphate (TDCPP)	ClCC(CCl)OP(=O)(OC(CCl)CCl)OC(CCl)CCl	III	YES	NO	Mutagenic (EXPERIMENTAL value)	1	NEG (Weight of Evidence)	Rat	Non TG study-Developmental	25	Rat	OECD 416: 2-Gen	85
137-26-8	Tetramethylthiuram disulfide	S=C(SSC(=S)N(C)C)N(C)C	III	NO	YES	Mutagenic (EXPERIMENTAL value)	1	NEG (Weight of Evidence)	Dog	Non TG study-Systemic	4	Dog	OECD 409: Repeat Non-Rodent 90D	2	Dog	OECD 452: Chronic	0.84	Rat	OECD 453: Combo Chronic+Carcy	1.5	0.84
140-11-4	Benzyl acetate	CC(=O)OCC1=CC=CC=C1	I	NO	NO	NON-Mutagenic (EXPERIMENTAL value)	1	NEG	Rat	Non TG study-Developmental	100	Rat	Non TG study-Systemic	250				Mouse	Non TG study-Systemic	33	33
142-47-2	L-Monosodium glutamate	[Na+].N[C@@H](CCC(O)=O)C([O-])=O	I	NO	NO	[Error]	-	NEG	Rat	Non TG study-Systemic	4900	Rat	OECD 416: 2-Gen	939				Rat	Non TG study-Systemic	2500	2500
142-90-5	Lauryl methacrylate	CCCCCCCCCCCCOC(=O)C(C)=C	I	NO	NO	NON-Mutagenic (GOOD reliability)	0.978	NEG (Read-across)	Rat	OECD 422: Combo of repeat dose + repro/dev screen	1000
147315-50-2	2-(4,6-Diphenyl-1,3,5-triazin-2-yl)-5-(hexyloxy)phenol	CCCCCCOC1=CC(O)=C(C=C1)C1=NC(=NC(=N1)C1=CC=CC=C1)C1=CC=CC=C1	III	NO	NO	NON-Mutagenic (LOW reliability)	0	NEG	Rat	OECD 407: Repeat Rodent 28D	1090
1477-55-0	m-Xylylenediamine	NCC1=CC(CN)=CC=C1	III	NO	NO	NON-Mutagenic (EXPERIMENTAL value)	0	NEG	Rat	OECD 421: Repro/Dev Screen P-Fem=63days admin; P-M=4weeks admin	50
1478-61-1	4,4'-(Hexafluoroisopropylidene)diphenol	OC1=CC=C(C=C1)C(C1=CC=C(O)C=C1)(C(F)(F)F)C(F)(F)F	III	NO	NO	NON-Mutagenic (MODERATE reliability)	0.742	NEG (Weight of Evidence)	Rat	OECD 422: Combo of repeat dose + repro/dev screen	8
14970-87-7	2,2'-(Ethylenedioxy) diethanethiol	SCCOCCOCCS	III	NO	NO	NON-Mutagenic (MODERATE reliability)	0.812	NEG	Rat	OECD 407: Repeat Rodent 28D	60
151-05-3	Dimethylbenzylcarbinyl acetate	CC(=O)OC(C)(C)CC1=CC=CC=C1	I	NO	NO	NON-Mutagenic (MODERATE reliability)	0.862	NEG	Rat	OECD 422: Combo of repeat dose + repro/dev screen	500	Rat	OECD 408: Repeat Rodent 90D	360
15206-55-0	Methyl phenylglyoxylate	COC(=O)C(=O)C1=CC=CC=C1	I	NO	NO	NON-Mutagenic (MODERATE reliability)	0.852	NEG	Rat	OECD 422: Combo of repeat dose + repro/dev screen	1000
15520-05-5	N-Octyldiethanolamine	CCCCCCCCN(CCO)CCO	III	NO	NO	NON-Mutagenic (GOOD reliability)	0.933	NEG	Rat	OECD 414: Prenatal Dev	150	Rat	OECD 408: Repeat Rodent 90D	350
17265-14-4	Disodium sebacate	[Na+].[Na+].[O-]C(=O)CCCCCCCCC([O-])=O	I	NO	NO	[Error]	-	NEG (Read-across)				Rat	OECD 408: Repeat Rodent 90D	1000	Rabbit	OECD 409: Repeat Non-Rodent 90D	1500				1500
17832-28-9	4-Hydroxybutyl vinyl ether	OCCCCOC=C	III	YES	NO	NON-Mutagenic (MODERATE reliability)	0.829	NEG	Rat	OECD 422: Combo of repeat dose + repro/dev screen	150
18479-58-8	7-Octen-2-ol, 2,6-dimethyl-	CC(CCCC(C)(C)O)C=C	I	NO	NO	NON-Mutagenic (GOOD reliability)	0.953	NEG	Rat	OECD 407: Repeat Rodent 28D	485
100-46-9	Benzylamine	NCC1=CC=CC=C1	III	NO	NO	NON-Mutagenic (MODERATE reliability)	0.782	NEG	Rat	OECD 422: Combo of repeat dose + repro/dev screen	150
107-96-0	3-Mercaptopropionic acid	OC(=O)CCS	I	NO	NO	NON-Mutagenic (MODERATE reliability)	0.858	NEG	Rat	OECD 422: Combo of repeat dose + repro/dev screen	88
20702-77-6	Neohesperidin dihydrochalcone	COC1=C(O)C=C(CCC(=O)C2=C(O)C=C(O[C@@H]3O[C@H](CO)[C@@H](O)[C@H](O)[C@H]3O[C@@H]3O[C@@H](C)[C@H](O)[C@@H](O)[C@H]3O)C=C2O)C=C1	III	NO	NO	NON-Mutagenic (EXPERIMENTAL value)	1	NEG	Rat	OECD 414: Prenatal Dev	3300	Rat	OECD 408: Repeat Rodent 90D	750
2244-16-8	D-Carvone	CC(=C)[C@H]1CC=C(C)C(=O)C1	II	YES	NO	NON-Mutagenic (EXPERIMENTAL value)	1	NEG (Weight of Evidence)	Mouse	Non TG study-Systemic	328	Rat	Non TG study-Systemic	30	Rat	Non TG study-Repro only	50	Mouse	OECD 451: Carcinogenicity	750	50
2374-14-3	1,3,5-Trimethyl-1,3,5-tris(3,3,3-trifluoropropyl)cyclotrisiloxane	C[Si]1(CCC(F)(F)F)O[Si](C)(CCC(F)(F)F)O[Si](C)(CCC(F)(F)F)O1	III	NO	NO	NON-Mutagenic (LOW reliability)	0.292	NEG				Rat	Non TG study-Systemic	0.8
2568-90-3	Dibutoxymethane	CCCCOCOCCCC	III	NO	NO	NON-Mutagenic (GOOD reliability)	0.916	NEG	Rat	OECD 421: Repro/Dev Screen P-Fem=63days admin; P-M=4weeks admin	300	Rat	OECD 408: Repeat Rodent 90D	100
2695-37-6	Sodium 4-vinylbenzenesulfonate	[Na+].[O-]S(=O)(=O)C1=CC=C(C=C)C=C1	I	NO	YES	[Error]	-	NEG	Rat	OECD 407: Repeat Rodent 28D	300
27619-97-2	1H,1H,2H,2H-Perfluorooctanesulfonic acid	OS(=O)(=O)CCC(F)(F)C(F)(F)C(F)(F)C(F)(F)C(F)(F)C(F)(F)F	III	NO	YES	NON-Mutagenic (MODERATE reliability)	0.882	NEG	Mouse	Non TG study-Systemic	6	Rat	OECD 422: Combo of repeat dose + repro/dev screen	15
288-32-4	Imidazole	N1C=CN=C1	III	NO	YES	NON-Mutagenic (EXPERIMENTAL value)	0	NEG	Rat	Non TG study-Systemic	62.5	Rat	OECD 408: Repeat Rodent 90D	60
298-07-7	Bis(2-ethylhexyl)hydrogenphosphate	CCCCC(CC)COP(O)(=O)OCC(CC)CCCC	III	NO	YES	NON-Mutagenic (GOOD reliability)	0.95	NEG	Rat	OECD 407: Repeat Rodent 28D	150
29911-27-1	Dipropylene glycol monopropyl ether	CCCOCC(C)OCC(C)O	III	NO	NO	NON-Mutagenic (MODERATE reliability)	0.854	NEG	Rat	Non TG study-Systemic	100	Rat	OECD 408: Repeat Rodent 90D	150
3555-47-3	Trisiloxane, 1,1,1,5,5,5-hexamethyl-3,3-bis[(trimethylsilyl)oxy]-	C[Si](C)(C)O[Si](O[Si](C)(C)C)(O[Si](C)(C)C)O[Si](C)(C)C	III	NO	NO	NON-Mutagenic (LOW reliability)	0.325	NEG (Read-across)	Rat	OECD 422: Combo of repeat dose + repro/dev screen	1000
3648-20-2	Diundecyl phthalate	CCCCCCCCCCCOC(=O)C1=CC=CC=C1C(=O)OCCCCCCCCCCC	I	NO	YES	NON-Mutagenic (EXPERIMENTAL value)	1	NEG	Rat	OECD 414: Prenatal Dev	1000
3681-71-8	cis-3-Hexenyl acetate	CC\C=C/CCOC(C)=O	I	NO	NO	NON-Mutagenic (GOOD reliability)	0.935	NEG	Rat	OECD 422: Combo of repeat dose + repro/dev screen	1000
3687-46-5	9-Octadecenoic acid (9Z)-, decyl ester	CCCCCCCCCCOC(=O)CCCCCCC\C=C/CCCCCCCC	I	NO	NO	NON-Mutagenic (MODERATE reliability)	0.844	NEG (Read-across)	Rat	OECD 407: Repeat Rodent 28D	1000
3734-33-6	Denatonium benzoate	[O-]C(=O)C1=CC=CC=C1.CC[N+](CC)(CC(=O)NC1=C(C)C=CC=C1C)CC1=CC=CC=C1	III	NO	NO	[Error]	-	NEG	Rat	OECD 421: Repro/Dev Screen P-Fem=63days admin; P-M=4weeks admin	15							Non-Human Primate	Non TG study-Systemic	1.6	1.6
38051-10-4	2,2-Bis(chloromethyl)-1,3-propanediol bis[bis(2-chloroethyl) phosphate]	ClCCOP(=O)(OCCCl)OCC(CCl)(CCl)COP(=O)(OCCCl)OCCCl	III	YES	NO	Mutagenic (MODERATE reliability)	0.805	NEG	Rat	OECD 407: Repeat Rodent 28D	15	Rat	OECD 416: 2-Gen	29
4457-71-0	1,5-Pentanediol, 3-methyl-	C(CCO)(CCO)C	III	NO	NO	NON-Mutagenic (GOOD reliability)	0.952	NEG	Rat	OECD 422: Combo of repeat dose + repro/dev screen	300	Rat	OECD 408: Repeat Rodent 90D	1000
462-95-3	Methane, diethoxy-	CCOCOCC	III	NO	NO	NON-Mutagenic (EXPERIMENTAL value)	1	NEG	Rat	OECD 421: Repro/Dev Screen P-Fem=63days admin; P-M=4weeks admin	1000
464-49-3	(+)-2-Bornanone	CC1(C)[C@@H]2CC[C@@]1(C)C(=O)C2	I	NO	NO	NON-Mutagenic (MODERATE reliability)	0.788	NEG	Rabbit	Non TG study-Developmental	400
470-82-6	Eucalyptol	CC12CCC(CC1)C(C)(C)O2	II	NO	NO	NON-Mutagenic (EXPERIMENTAL value)	1	NEG (Weight of Evidence)	Rat	OECD 407: Repeat Rodent 28D	600
503-74-2	Isovaleric acid	CC(C)CC(O)=O	I	NO	NO	NON-Mutagenic (GOOD reliability)	0.964	NEG (Read-across)	Rat	OECD 414: Prenatal Dev	600
5039-78-1	[2-(Methacryloyloxy)ethyl]trimethylammonium chloride	[Cl-].CC(=C)C(=O)OCC[N+](C)(C)C	III	NO	NO	[Error]	-	NEG	Rat	OECD 407: Repeat Rodent 28D	1000
505-32-8	Isophytol	OC(C=C)(C)CCCC(C)CCCC(C)CCCC(C)C	I	NO	NO	NON-Mutagenic (MODERATE reliability)	0.835	NEG	Rat	OECD 407: Repeat Rodent 28D	500
51410-72-1	[3-(Methacryloylamino)propyl]trimethylammonium chloride	[Cl-].CC(=C)C(=O)NCCC[N+](C)(C)C	III	YES	NO	[Error]	-	NEG	Rat	OECD 422: Combo of repeat dose + repro/dev screen	1000
527-60-6	Phenol, 2,4,6-trimethyl-	CC1=CC(C)=C(O)C(C)=C1	I	NO	NO	Mutagenic (LOW reliability)	0	NEG	Rat	OECD 422: Combo of repeat dose + repro/dev screen	60
53306-54-0	Bis(2-propylheptyl) phthalate	CCCCCC(CCC)COC(=O)C1=C(C=CC=C1)C(=O)OCC(CCC)CCCCC	I	NO	YES	NON-Mutagenic (GOOD reliability)	0.991	NEG	Rat	OECD 414: Prenatal Dev	66	Rat	OECD 408: Repeat Rodent 90D	39
538-75-0	Dicyclohexylcarbodiimide	C1CCC(CC1)N=C=NC1CCCCC1	III	NO	NO	NON-Mutagenic (MODERATE reliability)	0.764	NEG (Weight of Evidence)	Rat	OECD 421: Repro/Dev Screen P-Fem=63days admin; P-M=4weeks admin	40
5413-49-0	1,3-Dioxolane-2-propanoic acid, 2,4-dimethyl-, ethyl ester	CCOC(=O)CCC1(C)OCC(C)O1	III	NO	NO	Mutagenic (MODERATE reliability)	0.841	NEG	Rat	OECD 422: Combo of repeat dose + repro/dev screen	1000
541-85-5	3-Heptanone, 5-methyl-	CCC(C)CC(=O)CC	I	NO	NO	NON-Mutagenic (GOOD reliability)	0.972	NEG (Weight of Evidence)	Rat	OECD 414: Prenatal Dev	300	Rat	OECD 408: Repeat Rodent 90D	300
544-01-4	Diisoamyl ether	CC(C)CCOCCC(C)C	III	NO	NO	NON-Mutagenic (GOOD reliability)	0.943	NEG (Weight of Evidence)	Rat	OECD 422: Combo of repeat dose + repro/dev screen	100
544-31-0	N-(2-Hydroxyethyl)hexadecanamide	CCCCCCCCCCCCCCCC(=O)NCCO	I	NO	NO	NON-Mutagenic (GOOD reliability)	0.924	NEG (Weight of Evidence)	Rat	OECD 407: Repeat Rodent 28D	1000	Rat	OECD 408: Repeat Rodent 90D	1000
5495-84-1	2-Isopropylthioxanthone	CC(C)C1=CC2=C(SC3=C(C=CC=C3)C2=O)C=C1	II	YES	NO	NON-Mutagenic (LOW reliability)	0.624	NEG (Weight of Evidence)	Rat	OECD 407: Repeat Rodent 28D	10
55406-53-6	3-Iodo-2-propynyl N-butylcarbamate	CCCCNC(=O)OCC#CI	III	YES	NO	Mutagenic (LOW reliability)	0.428	NEG	Rat	Non TG study-Systemic	60	Rat	OECD 416: 2-Gen	20.2
56-23-5	Carbon tetrachloride	ClC(Cl)(Cl)Cl	III	NO	YES	Mutagenic (LOW reliability)	0.458	NEG (Weight of Evidence)	Rat	Non TG study-Systemic	1	Mouse	OECD 408: Repeat Rodent 90D	1.2
56-84-8	L-Aspartic Acid	N[C@@H](CC(O)=O)C(O)=O	I	NO	NO	NON-Mutagenic (EXPERIMENTAL value)	1	NEG (Weight of Evidence)				Rat	OECD 408: Repeat Rodent 90D	696.6
57-09-0	Hexadecyltrimethylammonium bromide	[Br-].CCCCCCCCCCCCCCCC[N+](C)(C)C	III	NO	NO	[Error]	-	NEG							Rat	Non TG study-Systemic	10				10
59-50-7	4-Chloro-3-methylphenol	CC1=C(Cl)C=CC(O)=C1	III	NO	YES	NON-Mutagenic (GOOD reliability)	0.949	NEG	Rat	OECD 416: 2-Gen	74.5	Rat	OECD 408: Repeat Rodent 90D	120
59-67-6	Nicotinic acid	OC(=O)C1=CC=CN=C1	II	NO	NO	NON-Mutagenic (EXPERIMENTAL value)	1	NEG	Rat	OECD 407: Repeat Rodent 28D	50
60-00-4	Ethylenediaminetetraacetic acid	OC(=O)CN(CCN(CC(O)=O)CC(O)=O)CC(O)=O	III	NO	NO	NON-Mutagenic (EXPERIMENTAL value)	1	NEG				Rat	Non TG study-Repro/Systemic	250
60-12-8	Phenylethyl alcohol	OCCC1=CC=CC=C1	I	NO	NO	NON-Mutagenic (GOOD reliability)	0.966	NEG	Rat	OECD 414: Prenatal Dev	4.3
61-82-5	3-Amino-s-triazole	NC1=NNC=N1	III	YES	NO	NON-Mutagenic (MODERATE reliability)	0.896	NEG				Rat	OECD 416: 2-Gen	0.12
624-48-6	2-Butenedioic acid (2Z)-, 1,4-dimethyl ester	COC(=O)\C=C/C(=O)OC	I	NO	NO	NON-Mutagenic (GOOD reliability)	0.928	NEG	Rat	OECD 421: Repro/Dev Screen P-Fem=63days admin; P-M=4weeks admin	200
6425-39-4	Dimorpholinodiethyl ether	C(CN1CCOCC1)OCCN1CCOCC1	III	NO	NO	Mutagenic (LOW reliability)	0	NEG	Rat	OECD 422: Combo of repeat dose + repro/dev screen	300
6674-22-2	1,8-Diazabicyclo[5.4.0]undec-7-ene	C1CN=C2CCCCCN2C1	III	NO	NO	Mutagenic (LOW reliability)	0.604	NEG (Weight of Evidence)	Rat	OECD 422: Combo of repeat dose + repro/dev screen	100	Rat	OECD 408: Repeat Rodent 90D	120
6712-98-7	Diethanolisopropanolamine	CC(O)CN(CCO)CCO	III	NO	NO	NON-Mutagenic (GOOD reliability)	0.966	NEG	Rat	OECD 407: Repeat Rodent 28D	100
67-68-5	Dimethyl Sulfoxide	CS(C)=O	I	NO	NO	NON-Mutagenic (LOW reliability)	0.672	NEG	Rabbit	OECD 414: Prenatal Dev	300							Non-Human Primate	OECD 452: Chronic	2970	2970
705-86-2	5-Decanolide	CCCCCC1CCCC(=O)O1	I	NO	NO	NON-Mutagenic (GOOD reliability)	0.97	NEG	Rat	OECD 407: Repeat Rodent 28D	1000
71-00-1	L-Histidine	N[C@@H](CC1=CN=CN1)C(O)=O	III	NO	YES	Mutagenic (LOW reliability)	0.613	NEG	Rat	Non TG study-Systemic	2500							Rat	OECD 453: Combo Chronic+Carcy	472.9	472.9
71-23-8	1-Propanol	CCCO	I	NO	NO	NON-Mutagenic (EXPERIMENTAL value)	1	NEG	Mouse	Non TG study-Systemic	4000
7173-51-5	Didecyldimethylammonium chloride	[Cl-].CCCCCCCCCC[N+](C)(C)CCCCCCCCCC	III	NO	NO	[Error]	-	NEG	Dog	OECD 408: Repeat Rodent 90D	23	Rat	OECD 408: Repeat Rodent 90D	46	Rat	OECD 453: Combo Chronic+Carcy	39.2	Rat	OECD 453: Combo Chronic+Carcy	33.8	33.8
71-91-0	Tetraethylammonium bromide	[Br-].CC[N+](CC)(CC)CC	III	NO	NO	[Error]	-	NEG	Rat	OECD 407: Repeat Rodent 28D	1000	Rat	OECD 421: Repro/Dev Screen P-Fem=63days admin; P-M=4weeks admin	250
72-18-4	L-Valine	CC(C)[C@H](N)C(O)=O	I	NO	NO	NON-Mutagenic (MODERATE reliability)	0.843	NEG	Rat	OECD 414: Prenatal Dev	610	Rat	OECD 408: Repeat Rodent 90D	628
73-22-3	L-Tryptophan	N[C@@H](CC1=CNC2=CC=CC=C12)C(O)=O	III	NO	NO	NON-Mutagenic (GOOD reliability)	0.967	NEG	Rat	OECD 407: Repeat Rodent 28D	4215	Rat	OECD 408: Repeat Rodent 90D	3764				Rat	OECD 451: Carcinogenicity	2500	2500
73-32-5	L-Isoleucine	CC[C@H](C)[C@H](N)C(O)=O	I	NO	NO	NON-Mutagenic (GOOD reliability)	0.933	NEG	Rat	OECD 415: 1-Gen	2720	Rat	OECD 408: Repeat Rodent 90D	600				Rat	Non TG study-Carcinogenicity	1788.2	1788.2
7365-45-9	4-(2-Hydroxyethyl)-1-piperazineethanesulfonic acid	OCCN1CCN(CCS(O)(=O)=O)CC1	III	NO	NO	Mutagenic (LOW reliability)	0.675	NEG	Rat	OECD 414: Prenatal Dev	1000
74-79-3	L-Arginine	N[C@@H](CCCNC(N)=N)C(O)=O	III	NO	NO	NON-Mutagenic (GOOD reliability)	0.908	NEG				Rat	Non TG study-Systemic	3318
764-99-8	Ethene, 1,1'-[oxybis(2,1-ethanediyloxy)]bis-	C=COCCOCCOC=C	III	YES	NO	NON-Mutagenic (GOOD reliability)	0.927	NEG	Rat	OECD 422: Combo of repeat dose + repro/dev screen	80
77-09-8	Phenolphthalein	OC1=CC=C(C=C1)C1(OC(=O)C2=C1C=CC=C2)C1=CC=C(O)C=C1	III	NO	NO	NON-Mutagenic (EXPERIMENTAL value)	1	NEG (Weight of Evidence)	Rat	OECD 407: Repeat Rodent 28D	11000	Rat	OECD 408: Repeat Rodent 90D	800
77-47-4	Hexachlorocyclopentadiene	ClC1=C(Cl)C(Cl)(Cl)C(Cl)=C1Cl	III	NO	NO	NON-Mutagenic (EXPERIMENTAL value)	1	NEG	Rat	OECD 414: Prenatal Dev	30	Rat	OECD 408: Repeat Rodent 90D	10
77-73-6	Dicyclopentadiene	C1C=CC2C3CC(C=C3)C12	I	NO	NO	NON-Mutagenic (EXPERIMENTAL value)	1	NEG	Rat	OECD 422: Combo of repeat dose + repro/dev screen	4	Rat	OECD 408: Repeat Rodent 90D	30
77-86-1	Tris(hydroxymethyl)aminomethane	NC(CO)(CO)CO	III	NO	NO	NON-Mutagenic (GOOD reliability)	0.937	NEG (Read-across)	Rat	OECD 421: Repro/Dev Screen P-Fem=63days admin; P-M=4weeks admin	1000
78-69-3	3-Octanol, 3,7-dimethyl-	CCC(C)(O)CCCC(C)C	I	NO	NO	NON-Mutagenic (GOOD reliability)	0.959	NEG	Rabbit	OECD 414: Prenatal Dev	500	Rat	OECD 408: Repeat Rodent 90D	316
78-70-6	Linalool	CC(C)=CCCC(C)(O)C=C	I	NO	NO	NON-Mutagenic (EXPERIMENTAL value)	1	NEG	Rat	OECD 407: Repeat Rodent 28D	117	Rat	OECD 408: Repeat Rodent 90D	497.9
78-83-1	Isobutyl alcohol	CC(C)CO	III	NO	NO	NON-Mutagenic (EXPERIMENTAL value)	1	NEG				Rat	OECD 408: Repeat Rodent 90D	1450
79-01-6	Trichloroethylene	ClC=C(Cl)Cl	I	NO	NO	Mutagenic (MODERATE reliability)	0.777	NEG (Weight of Evidence)	Rat	Non TG study-Developmental	113	Rat	Non TG study-Systemic	1500	Rat	Non TG study-Systemic	50				50
79-09-4	Propanoic acid	CCC(O)=O	III	NO	NO	NON-Mutagenic (EXPERIMENTAL value)	1	NEG (Weight of Evidence)	Rat	OECD 407: Repeat Rodent 28D	4415	Dog	OECD 409: Repeat Non-Rodent 90D	718.9	Rat	Non TG study-Systemic	2640	Rat	Non TG study-Carcinogenicity	2640	2640
80-26-2	.alpha.-Terpinyl acetate	CC(=O)OC(C)(C)C1CCC(C)=CC1	III	NO	NO	NON-Mutagenic (GOOD reliability)	0.931	NEG				Rat	OECD 408: Repeat Rodent 90D	400
81-07-2	Saccharin	O=C1NS(=O)(=O)C2=C1C=CC=C2	I	YES	NO	NON-Mutagenic (MODERATE reliability)	0.842	NEG				Mouse	Non TG study-Repro/Develop	286	Mouse	Non TG study-Systemic	500				500
811-97-2	Norflurane	FCC(F)(F)F	III	YES	NO	NON-Mutagenic (EXPERIMENTAL value)	0.85	NEG							Rat	Non TG study-Carcinogenicity	300				300
860-22-0	Indigo carmine	[Na+].[Na+].[O-]S(=O)(=O)C1=CC=C2NC(C(=O)C2=C1)=C1NC2=CC=C(C=C2C1=O)S([O-])(=O)=O	III	YES	NO	[Error]	-	NEG	Rat	Non TG study-Developmental	250	Rat	OECD 416: 2-Gen	250				Rat	Non TG study-Carcinogenicity	1592	1592
88-85-7	Dinoseb	O=N(=O)C=1C=C(C(O)=C(C1)C(C)CC)N(=O)=O	III	NO	NO	Suspect Mutagenic (LOW reliability)	0	NEG	Rat	OECD 416: 2-Gen	3	Rat	OECD 408: Repeat Rodent 90D	3				Mouse	Non TG study-Carcinogenicity	1	1
89686-69-1	2,2'-lsopropylidenebis(tetrahydrofuran)	CC(C)(C1CCCO1)C1CCCO1	III	YES	NO	Mutagenic (MODERATE reliability)	0.715	NEG	Rat	OECD 407: Repeat Rodent 28D	50
90-72-2	2,4,6-Tris[(dimethylamino)methyl]phenol	CN(C)CC1=CC(CN(C)C)=C(O)C(CN(C)C)=C1	III	YES	NO	Mutagenic (LOW reliability)	0	NEG	Rat	OECD 422: Combo of repeat dose + repro/dev screen	15	Rat	OECD 408: Repeat Rodent 90D	15
91-64-5	Coumarin	O=C1OC2=C(C=CC=C2)C=C1	III	NO	YES	Mutagenic (EXPERIMENTAL value)	1	NEG				Rat	Non TG study-Repro only	138.3	Rat	Non TG study-Systemic	50	Rat	Non TG study-Carcinogenicity	100	50
930-02-9	Octadecane, 1-(ethenyloxy)-	CCCCCCCCCCCCCCCCCCOC=C	III	NO	NO	NON-Mutagenic (MODERATE reliability)	0.725	NEG	Rat	OECD 422: Combo of repeat dose + repro/dev screen	250	Rat	OECD 408: Repeat Rodent 90D	50
93893-89-1	2-Pentenenitrile, 3-methyl-5-phenyl-	N#CC=C(C)CCC=1C=CC=CC1	I	NO	NO	NON-Mutagenic (MODERATE reliability)	0.832	NEG (Weight of Evidence)	Rat	OECD 407: Repeat Rodent 28D	50
93-92-5	1-phenylethyl acetate	CC(OC(C)=O)C1=CC=CC=C1	III	YES	YES	NON-Mutagenic (MODERATE reliability)	0.868	NEG	Rat	OECD 421: Repro/Dev Screen P-Fem=63days admin; P-M=4weeks admin	200	Rat	OECD 408: Repeat Rodent 90D	150
94-04-2	Vinyl 2-ethylhexanoate	CCCCC(CC)C(=O)OC=C	III	NO	NO	NON-Mutagenic (GOOD reliability)	0.955	NEG	Rabbit	OECD 414: Prenatal Dev	100	Rat	OECD 408: Repeat Rodent 90D	500
95759-44-7	1,1′:4′,1′′-Terphenyl, 4′′-ethyl-2′-fluoro-4-propyl-	CCCC1=CC=C(C=C1)C1=C(F)C=C(C=C1)C1=CC=C(CC)C=C1	III	NO	YES	Mutagenic (GOOD reliability)	0.911	NEG	Rat	OECD 407: Repeat Rodent 28D	1000
97-53-0	Eugenol	COC1=C(O)C=CC(CC=C)=C1	I	YES	NO	NON-Mutagenic (GOOD reliability)	0.962	NEG				Rat	OECD 408: Repeat Rodent 90D	600				Rat	OECD 451: Carcinogenicity	300	300
98-01-1	Furfural	O=CC1=CC=CO1	II	YES	NO	Mutagenic (EXPERIMENTAL value)	0	NEG (Weight of Evidence)				Rat	OECD 408: Repeat Rodent 90D	53
98-29-3	4-tert-Butylcatechol	CC(C)(C)C1=CC(O)=C(O)C=C1	I	NO	NO	NON-Mutagenic (GOOD reliability)	0.967	NEG (Weight of Evidence)	Rabbit	OECD 414: Prenatal Dev	30	Rat	OECD 408: Repeat Rodent 90D	70
98-52-2	Cyclohexanol, 4-(1,1-dimethylethyl)-	CC(C)(C)C1CCC(O)CC1	I	NO	NO	NON-Mutagenic (GOOD reliability)	0.971	NEG	Rat	OECD 407: Repeat Rodent 28D	150
98-56-6	Benzene, 1-chloro-4-(trifluoromethyl)-	FC(F)(F)C1=CC=C(Cl)C=C1	III	NO	YES	NON-Mutagenic (EXPERIMENTAL value)	1	NEG	Rat	Non TG study-Systemic	10	Rat	Non TG study-Systemic	10
98-94-2	N,N-Dimethylcyclohexylamine	CN(C)C1CCCCC1	III	NO	NO	Mutagenic (LOW reliability)	0	NEG	Rat	OECD 414: Prenatal Dev	30	Rat	OECD 408: Repeat Rodent 90D	100
99-85-4	gamma-Terpinene	CC(C)C1=CCC(C)=CC1	I	NO	NO	NON-Mutagenic (GOOD reliability)	0.945	NEG	Rat	OECD 422: Combo of repeat dose + repro/dev screen	100
7128-64-5	2,5-Bis(5′-tert-butyl-2-benzoxazolyl)thiophene	CC(C)(C)C1=CC2=C(OC(=N2)C2=CC=C(S2)C2=NC3=C(O2)C=CC(=C3)C(C)(C)C)C=C1	III	NO	NO	NON-Mutagenic (LOW reliability)	0.664	NEG				Rat	OECD 408: Repeat Rodent 90D	707.7	Mouse	Non TG study-Repro/Develop	150	Rat	OECD 453: Combo Chronic+Carcy	50	50
931-36-2	2-Ethyl-4-methylimidazole	CCC1=NC(C)=CN1	III	YES	NO	NON-Mutagenic (MODERATE reliability)	0.844	NEG	Rat	OECD 414: Prenatal Dev	80	Rat	OECD 408: Repeat Rodent 90D	80
96-45-7	2-Imidazolidinethione	S=C1NCCN1	I	NO	NO	Mutagenic (EXPERIMENTAL value)	0	NEG (Weight of Evidence)	Rat	Non TG study-Developmental	40	Rat	OECD 408: Repeat Rodent 90D	1.7	Rat	Non TG study-Systemic	5				5
3010-96-6	1,3-Cyclobutanediol, 2,2,4,4-tetramethyl-	CC1(C)C(O)C(C)(C)C1O	III	NO	NO	NON-Mutagenic (GOOD reliability)	0.927	NEG	Rat	OECD 414: Prenatal Dev	150	Rat	OECD 408: Repeat Rodent 90D	50
148-24-3	8-Hydroxyquinoline	OC1=CC=CC2=CC=CN=C12	III	NO	NO	Mutagenic (EXPERIMENTAL value)	0	NEG	Rat	OECD 422: Combo of repeat dose + repro/dev screen	200
16881-77-9	Dimethoxy(methyl)silane	CO[SiH](C)OC	III	NO	NO	NON-Mutagenic (LOW reliability)	0.345	NEG (Weight of Evidence)	Rat	OECD 414: Prenatal Dev	1000	Rat	OECD 408: Repeat Rodent 90D	300
2943-75-1	Triethoxy-n-octylsilane	CCCCCCCC[Si](OCC)(OCC)OCC	III	NO	NO	NON-Mutagenic (LOW reliability)	0.315	NEG	Rat	OECD 422: Combo of repeat dose + repro/dev screen	300	Rat	OECD 408: Repeat Rodent 90D	250
947-42-2	Diphenylsilanediol	O[Si](O)(C1=CC=CC=C1)C1=CC=CC=C1	III	NO	NO	NON-Mutagenic (LOW reliability)	0.29	NEG (Read-across)	Rat	Non TG study-Systemic	400
126990-35-0	Dicyclopentyldimethoxysilane	CO[Si](OC)(C1CCCC1)C1CCCC1	III	YES	NO	NON-Mutagenic (LOW reliability)	0.312	NEG	Rat	OECD 414: Prenatal Dev	1000	Rat	OECD 408: Repeat Rodent 90D	200
1185-55-3	Trimethoxymethylsilane	CO[Si](C)(OC)OC	III	NO	NO	NON-Mutagenic (LOW reliability)	0.317	NEG (Read-across)	Rat	OECD 422: Combo of repeat dose + repro/dev screen	1000
