# Supplementary material for: Characterization of medical device constituents and development of duration-based non-cancer threshold of toxicological concern values
Source: Front Toxicol. 2025 Jun 4;7:1600127. doi: 10.3389/ftox.2025.1600127 (PMC12175843; doi:10.3389/ftox.2025.1600127)
Supplement: Supplementary file 4 [file Supplementaryfile3.xlsx]

## Sheet: Excluded Chemicals
CAS No.	Compound Name	Reason for Exclusion
10026-04-7	Tetrakis(chloranyl)silane	Inorganic			Total	0
10034-85-2	Hydroiodic acid	Inorganic			Inorganic	32
1305-62-0	calcium dihydroxide	Inorganic			Metal	5
13598-36-2	phosphonic acid	Inorganic			Total Inorganic	37
150-46-9	Triethyl borate	Inorganic			Pharma	13
2392-39-4	Dexamethasone sodium phosphate	Steroid			Steroid	7
50-24-8	Prednisolone	Steroid			Nitroso	1
5419-55-6	Boric acid (H3BO3), tris(1-methylethyl) ester	Inorganic
57-88-5	Cholesterol	Steroid
7440-23-5	Sodium	Inorganic
7440-70-2	Calcium	Inorganic
7553-56-2	Iodine	Inorganic
7601-54-9	sodium phosphate (aka trisodium orthophosphate)	Inorganic
7631-86-9	silicon dioxide	Inorganic
7631-99-4	sodium nitrate	Inorganic
7632-00-0	sodium nitrite	Inorganic
7664-38-2	Phosphoric acid	Inorganic
7664-93-9	Sulfuric acid	Inorganic
7681-49-4	sodium fluoride	Inorganic
7727-54-0	Ammonium persulfate	Inorganic
7757-82-6	sodium sulfate	Inorganic
7758-02-3	potassium bromide	Inorganic
77-58-7	Dibutyltin dilaurate	Metal
7647-14-5	Sodium chloride	Inorganic
7758-87-4	Tricalcium phosphate	Inorganic
101-00-8	Triisopropanolamine borate	Inorganic
2430-27-5	Valpromide	Pharmacologically active
1310-58-3	Potassium hydroxide	Inorganic
1314-13-2	Zinc oxide	Inorganic
1333-86-4	carbon black	Inorganic
144-55-8	Sodium Bicarbonate	Inorganic
147-14-8	Copper phthalocyanine	Metal
16919-18-9	hexafluorophosphate	Inorganic
7069-42-3	Retinyl propionate	Pharmacologically active
7697-37-2	Nitric acid	Inorganic
7723-14-0	phosphorus	Inorganic
7757-83-7	Sodium sulfite	Inorganic
7775-27-1	Sodium Persulfate	Inorganic
81-25-4	Cholic acid	Steroid
100-97-0	Hexamethylenetetramine	Pharmacologically active
101-20-2	3,4,4'-Trichlorocarbanilide	Pharmacologically active
103-90-2	Acetaminophen	Pharmacologically active
50-78-2	Aspirin	Pharmacologically active
57206-81-2	Chromate(1-), bis[1-[(2-hydroxy-5-nitrophenyl)azo]-2-naphthalenolato(2-)]-, sodium	Metal
58-08-2	Caffeine	Pharmacologically active
58-55-9	Theophylline	Pharmacologically active
83-67-0	THEOBROMINE	Pharmacologically active
98-92-0	Nicotinamide	Pharmacologically active
86-30-6	N-Nitrosodiphenylamine	Nitroso
130-95-0	Quinine	Pharmacologically active
145-13-1	Pregnenolone	Steroid
62-44-2	Phenacetin	Pharmacologically active
17501-44-9	Zirconium acetylacetonate	Metal
474-25-9	Chenodeoxycholic acid	Steroid
506-68-3	Cyanogen bromide	Inorganic
83-44-3	Deoxycholic acid	Steroid
90-82-4	(1S,2S)-(+)-Pseudoephedrine	Pharmacologically active
21679-31-2	Chromic acetylacetonate	Metal
